# Supplementary material for: Direct CD32 T-cell cytotoxicity: implications for breast cancer prognosis and treatment
Source: Life Sci Alliance. 2022 Oct 14;5(12):e202201590. doi: 10.26508/lsa.202201590 (PMC9586128; doi:10.26508/lsa.202201590)
Supplement: Supplementary file 2 [file LSA-2022-01590_TableS2.xlsx]

## Sheet: Foglio1
Genes found differentially expressed between sensitive and resistant BC cell lines.
Gene_name	baseMean	log2FoldChange	lfcSE	stat	pvalue	padj	mean sensibili	mean resistenti	MDA-MB-468	MDA-MB-231	HCC1954	MCF7	SK-BR-3	T-47D
LINC02593	566.309	-3.03927	0.979138	-3.10402	0.00190908	0.0365855	122.769	1009.85	60.3664	34.4897	273.452	443.648	963.546	1622.35
PERM1	52.2904	-3.57312	0.820172	-4.35654	1.32133e-05	0.000866286	8.10365	96.4771	10.0611	4.59863	9.65126	44.9164	167.825	76.69
RP1-283E3.8	127.809	-1.44324	0.482594	-2.9906	0.00278432	0.0478094	68.6381	186.98	50.3053	65.5305	90.0784	184.394	216.05	160.496
RP1-283E3.4	367.994	-2.91521	0.75549	-3.85871	0.000113988	0.00472222	86.1026	649.885	59.1087	75.8774	123.322	267.922	517.942	1163.79
CALML6	30.2588	-3.07959	0.88843	-3.46633	0.000527623	0.0146226	6.36505	54.1526	3.7729	4.59863	10.7236	85.1047	21.2192	56.134
CFAP74	5.3499	-5.65518	1.83359	-3.0842	0.00204099	0.0383306	0	10.6998	0	0	0	14.1841	2.89353	15.0218
GABRD	39.6769	-6.66661	2.09082	-3.18852	0.00143003	0.0300105	0.776665	78.5772	1.25763	0	1.07236	200.154	0	35.5779
MMEL1	277.698	-5.46308	1.72281	-3.17102	0.00151903	0.0313832	12.2769	543.12	2.51526	0	34.3156	64.6166	1447.73	117.012
SMIM1	66.9764	-2.20232	0.678407	-3.24631	0.00116911	0.0263322	23.9122	110.041	31.4408	9.19726	31.0985	86.6807	131.173	112.268
ESPN	1428.75	-3.1131	0.825463	-3.77134	0.000162375	0.006152	296.123	2561.38	581.026	185.095	122.249	1494.06	4014.29	2175.78
RP1-202O8.2	54.4639	-4.24274	0.98456	-4.30927	1.63792e-05	0.00104032	5.48818	103.44	8.80343	2.29932	5.36181	26.0042	164.931	119.383
TNFRSF9	13.5168	4.53872	1.42284	3.1899	0.00142323	0.0299231	25.9223	1.11125	11.3187	63.2312	3.21709	0.788007	0.964511	1.58124
ERRFI1	11683.6	3.29665	0.793115	4.15659	3.23038e-05	0.00178311	21208.8	2158.43	6035.38	34527.7	23063.3	1618.57	3130.8	1725.92
RP11-431K24.1	17.756	3.72052	0.778458	4.77935	1.75863e-06	0.000166444	33.0268	2.48517	33.9561	27.5918	37.5327	2.36402	1.92902	3.16248
LINC01714	16.8351	7.76162	1.45664	5.32846	9.90507e-08	1.51068e-05	33.6702	0	25.1526	43.687	32.1709	0	0	0
RPL12P14	39.8656	5.12003	1.36465	3.7519	0.0001755	0.0065052	77.5069	2.22425	42.7595	174.748	15.0131	0	1.92902	4.74371
SRARP	383.414	-9.27295	2.47441	-3.74754	0.000178577	0.00655833	1.25763	765.57	3.7729	0	0	0	1854.75	441.956
MST1P2	142.06	-2.67907	0.666578	-4.01913	5.84131e-05	0.00283713	38.4095	245.71	51.5629	21.8435	41.8221	268.71	129.244	339.176
MST1L	92.6164	-2.86574	0.962806	-2.97644	0.00291614	0.0494352	22.4055	162.827	46.5324	4.59863	16.0854	81.9527	154.322	252.207
LINC02783	147.511	8.01486	1.03652	7.73249	1.05463e-14	1.20253e-11	293.853	1.16834	153.431	366.741	361.386	1.57601	1.92902	0
PADI1	728.821	6.04554	1.23595	4.89142	1.00112e-06	0.000106541	1435.84	21.7994	640.135	237.979	3429.41	14.1841	47.261	3.9531
AKR7A3	216.395	-3.56838	1.18757	-3.00477	0.00265783	0.0463335	33.6554	399.135	35.2137	52.8843	12.8683	39.4003	980.907	177.099
PINK1	1475.71	2.01765	0.506511	3.98342	6.79294e-05	0.00316453	2366.88	584.546	2812.07	2714.34	1574.23	673.746	661.654	418.237
EPHB2	2207.66	4.88119	0.927703	5.26158	1.42822e-07	1.99992e-05	4270.46	144.854	4402.97	6571.45	1836.96	312.051	65.5867	56.9246
HTR1D	154.208	3.44409	0.853137	4.03698	5.41444e-05	0.00269183	282.344	26.0712	255.299	283.966	307.768	11.8201	56.9061	9.48743
RUNX3	310.183	7.03207	1.44362	4.87112	1.10965e-06	0.000114037	615.632	4.73396	1467.66	10.3469	368.892	3.94003	8.6806	1.58124
TRIM63	12.5671	4.84482	1.50695	3.21499	0.00130448	0.0282167	24.2864	0.847712	32.6984	39.0884	1.07236	0.788007	0.964511	0.790619
SFN	7422.23	2.03194	0.653283	3.11036	0.00186861	0.0360256	11927.8	2916.62	14657.7	4900.99	16224.8	3049.59	2170.15	3530.11
GPR3	158.241	3.29298	1.10282	2.98595	0.00282697	0.0483533	287.11	29.3724	55.3358	567.931	238.064	14.9721	63.6577	9.48743
NKAIN1	293.092	-5.2918	1.27604	-4.14705	3.36793e-05	0.00182869	14.5877	571.596	6.28816	31.0408	6.43417	906.208	25.0773	783.503
RP11-415J8.3	131.967	2.23625	0.456327	4.90054	9.55722e-07	0.000102622	217.632	46.3016	218.828	235.68	198.387	39.4003	60.7642	38.7403
RN7SKP16	13.5468	3.11422	0.916387	3.39837	0.000677881	0.0177204	24.286	2.80755	17.6069	40.238	15.0131	1.57601	2.89353	3.9531
GJB3	664.386	5.10419	0.940377	5.42781	5.70487e-08	9.82757e-06	1291.22	37.5489	2436.03	217.285	1220.35	47.2804	42.4385	22.928
FHL3	387.872	2.64382	0.679327	3.89183	9.9492e-05	0.00426178	668.767	106.976	967.119	734.632	304.551	70.1326	97.4156	153.38
RRAGC	877.585	1.23457	0.387058	3.18962	0.00142461	0.0299231	1231.68	523.488	1407.29	1170.35	1117.4	441.284	610.535	518.646
MACF1	13779.8	2.57104	0.617986	4.16036	3.17751e-05	0.00176532	23589.9	3969.79	27705.6	31963.9	11100	4428.6	4647.98	2832.79
P3H1	1811.1	2.87238	0.965827	2.97401	0.00293935	0.0496758	3187.03	435.169	1515.45	6822.07	1223.56	754.91	155.286	395.31
KLF17	14.4824	7.5433	1.8886	3.99412	6.4936e-05	0.00304881	28.9648	0	23.895	59.7822	3.21709	0	0	0
PDZK1IP1	642.156	6.83148	1.62449	4.2053	2.60734e-05	0.00150804	1273.09	11.2255	3424.53	33.3401	361.386	0.788007	28.9353	3.9531
TTC39A-AS1	80.8931	-4.03707	1.29556	-3.11607	0.00183278	0.0357087	9.33306	152.453	22.6374	0	5.36181	71.7086	279.708	105.943
TTC22	155.326	6.71874	1.71475	3.9182	8.92127e-05	0.00394132	307.755	2.89632	865.251	49.4353	8.57889	2.36402	0	6.32495
PCSK9	615.558	7.79781	1.43363	5.43919	5.35226e-08	9.47948e-06	1225.62	5.49655	2973.04	690.945	12.8683	5.51605	3.85804	7.11557
PLPP3	1909.26	2.3742	0.727873	3.26184	0.00110692	0.0254125	3200.99	617.537	3698.7	1895.79	4008.49	461.772	1101.47	289.367
LINC01358	18.0924	5.96062	1.75178	3.40261	0.000667444	0.0175049	35.6006	0.584172	13.834	90.823	2.14472	0.788007	0.964511	0
ROR1	1390.98	9.36386	1.36786	6.84562	7.61465e-12	4.05184e-09	2777.69	4.26658	1780.81	6381.75	170.506	2.36402	9.64511	0.790619
ROR1-AS1	9.31163	5.92302	1.61228	3.6737	0.000239067	0.00824849	18.3606	0.262669	17.6069	31.0408	6.43417	0.788007	0	0
GADD45A	2585.27	3.07427	0.915476	3.35811	0.000784782	0.0198643	4621.79	548.761	7305.59	4627.37	1932.4	793.523	734.957	117.802
GNG12	6579.57	2.22165	0.738935	3.00656	0.00264224	0.0461814	10835.9	2323.28	9188.26	15546.8	7772.48	921.968	4058.66	1989.2
GNG12-AS1	27.5651	3.20999	0.64432	4.98197	6.29392e-07	7.17656e-05	49.7233	5.40691	60.3664	44.8367	43.9668	5.51605	6.75157	3.9531
DIRAS3	39.8078	5.59136	1.30218	4.29384	1.75613e-05	0.00109792	78.0353	1.58037	143.37	73.5781	17.1578	0.788007	0	3.9531
WLS	2265.89	5.2009	0.667663	7.78971	6.71643e-15	8.46447e-12	4411.71	120.071	5108.5	4836.61	3290.01	56.7365	205.441	98.0368
CTBP2P8	8.43554	6.76469	1.53794	4.39855	1.08975e-05	0.000749828	16.8711	0	13.834	20.6938	16.0854	0	0	0
ST6GALNAC5	786.591	7.99673	1.51905	5.26431	1.40718e-07	1.98206e-05	1567.05	6.13259	3774.15	22.9932	904.001	11.8201	5.78706	0.790619
RP4-564M11.2	25.0331	6.51296	1.89772	3.43198	0.000599182	0.0160485	49.5409	0.525338	127.021	2.29932	19.3025	1.57601	0	0
AK5	155.656	6.84984	1.36686	5.01136	5.40455e-07	6.34372e-05	308.594	2.71877	775.959	123.013	26.809	0.788007	5.78706	1.58124
NEXN	413.99	6.03451	1.38903	4.3444	1.39659e-05	0.000903822	815.532	12.4478	334.53	2098.13	13.9407	15.7601	14.4677	7.11557
RP4-552O12.3	13.8207	7.47552	2.03257	3.67787	0.000235191	0.00816686	27.6413	0	52.8206	1.14966	28.9538	0	0	0
CLCA2	706.115	5.46602	1.70312	3.20941	0.00133007	0.0285382	1380.97	31.2572	387.351	2.29932	3753.27	40.9764	47.261	5.53433
GBP1	1859.84	4.97265	1.10824	4.48697	7.22435e-06	0.000532268	3604.77	114.908	2633.48	4175.56	4005.27	15.7601	294.176	34.7872
PTGES3P1	30.1504	2.25969	0.755328	2.99167	0.00277455	0.0477274	49.8718	10.4291	54.0782	33.3401	62.197	15.7601	11.5741	3.9531
GBP2	1066.99	2.68964	0.899398	2.99049	0.0027853	0.0478094	1847.59	286.379	1419.87	1988.91	2134	534.269	275.85	49.0184
GBP4	186.817	3.78309	1.20225	3.14666	0.00165145	0.0333868	348.282	25.3527	64.1392	805.91	174.795	3.94003	49.19	22.928
GBP5	11.5719	4.68972	1.22769	3.81996	0.000133472	0.00532628	22.2382	0.905676	11.3187	26.4421	28.9538	0.788007	1.92902	0
GBP6	29.3678	6.74011	1.71404	3.93229	8.41407e-05	0.00377038	58.2094	0.526209	5.03053	18.3945	151.203	0.788007	0	0.790619
EPHX4	111.331	6.16078	1.4371	4.28694	1.81149e-05	0.00112665	219.595	3.06673	152.174	501.251	5.36181	5.51605	2.89353	0.790619
DIPK1A	669.942	2.51982	0.58854	4.28148	1.85656e-05	0.00114872	1140.84	199.048	1046.35	1320.96	1055.2	104.017	305.75	187.377
ARHGAP29	9821.07	2.73159	0.837776	3.26052	0.00111206	0.025433	17071.7	2570.44	18055.8	20937.6	12221.7	870.747	5377.15	1463.44
RP11-148B18.4	21.937	3.67683	0.887532	4.14276	3.43148e-05	0.00185061	40.6299	3.24411	26.4103	64.3809	31.0985	2.36402	5.78706	1.58124
F3	10776	4.4577	1.34209	3.32145	0.000895499	0.0218803	20613.9	938.195	7313.13	43462.8	11065.7	227.734	2521.23	65.6214
DPYD	1765.34	4.6827	1.51952	3.08169	0.00205828	0.0384828	3398.3	132.376	1506.64	6778.38	1909.88	52.0084	344.33	0.790619
MIR137HG	149.286	9.02181	1.86119	4.84734	1.2513e-06	0.000125892	297.987	0.585043	42.7595	841.55	9.65126	0	0.964511	0.790619
S1PR1	26.8085	6.53985	1.60915	4.06417	4.8203e-05	0.00242994	53.0327	0.584172	15.0916	132.211	11.796	0.788007	0.964511	0
C1orf194	12.2741	-3.2755	0.963539	-3.39944	0.000675234	0.0176705	2.294	22.2541	2.51526	1.14966	3.21709	18.1242	15.4322	33.206
ELAPOR1	4223.3	-3.36865	0.978101	-3.44407	0.000573023	0.0155921	745.643	7700.97	1694.03	211.537	331.36	7633.42	3641.03	11828.5
RP4-735C1.4	27.432	-3.75013	1.03478	-3.62407	0.000290005	0.00941598	3.77535	51.0887	2.51526	3.44897	5.36181	19.7002	26.0418	107.524
CSF1	2879.05	5.93759	0.951052	6.24318	4.28761e-10	1.44601e-07	5665.61	92.4943	2066.29	11643.7	3286.79	29.1563	149.499	98.8274
CHI3L2	89.0237	3.49675	1.12193	3.11672	0.00182874	0.0356879	163.493	14.554	315.666	32.1904	142.624	7.88007	31.8289	3.9531
CTTNBP2NL	1326.32	1.84323	0.400399	4.60349	4.15459e-06	0.000340691	2074.54	578.091	2337.94	1985.46	1900.23	717.086	511.191	505.996
PPM1J	213.842	-3.44022	0.955739	-3.59954	0.000318787	0.0100627	36.1315	391.552	62.8816	22.9932	22.5196	154.449	163.967	856.24
RP11-343N15.5	705.134	1.39559	0.463609	3.01028	0.00261008	0.0458872	1021.8	388.467	944.482	1288.77	832.153	299.443	488.042	377.916
RP11-423O2.5	81.9368	-2.37857	0.617018	-3.85495	0.000115755	0.00477064	26.4794	137.394	32.6984	25.2925	21.4472	103.229	95.4866	213.467
RP11-435B5.4	159.107	-3.46436	1.04125	-3.3271	0.000877536	0.0215293	26.4483	291.766	35.2137	18.3945	25.7367	27.5802	329.863	517.855
RP11-435B5.5	93.2219	-5.93776	1.35811	-4.37207	1.23075e-05	0.000827819	2.96269	183.481	0	4.59863	4.28945	17.3361	159.144	373.963
WI2-1896O14.1	7.08814	-6.05253	1.82208	-3.32178	0.000894466	0.0218774	0	14.1763	0	0	0	6.30405	29.8998	6.32495
LIX1L	707.895	4.00377	1.31619	3.04194	0.00235056	0.0423826	1332.75	83.0397	401.185	3115.57	481.49	25.2162	9.64511	214.258
NBPF13P	54.0391	-6.14126	1.47809	-4.15486	3.25484e-05	0.00179166	1.49157	106.587	1.25763	0	3.21709	7.09206	129.244	183.424
FMO5	277.282	-1.80947	0.564241	-3.20691	0.00134168	0.0286587	123.116	431.448	142.112	78.1768	149.058	447.588	280.673	566.083
H2BC18	128.472	-3.30789	1.04382	-3.16903	0.00152949	0.0315179	23.576	233.367	21.3797	32.1904	17.1578	545.301	38.5804	116.221
HORMAD1	18.7782	7.91733	2.20006	3.59869	0.000319826	0.0100766	37.5564	0	101.868	1.14966	9.65126	0	0	0
ANXA9	2431.69	-2.91397	0.888101	-3.28112	0.00103394	0.0243226	569.746	4293.64	1027.49	187.394	494.359	5243.4	1469.91	6167.62
BNIPL	1075.66	-6.22355	1.45303	-4.28316	1.84257e-05	0.00114301	28.4286	2122.9	49.0477	12.6462	23.592	367.211	52.0836	5949.41
LYSMD1	586.195	-1.35221	0.406308	-3.32803	0.000874611	0.0214796	329.955	842.435	365.971	267.87	356.024	773.823	999.233	754.251
SELENBP1	7369.8	-3.37807	0.912777	-3.70087	0.000214862	0.00762204	1293.3	13446.3	1662.59	712.788	1504.52	7657.06	28977.8	3704.05
CELF3	32.4345	-2.66919	0.740749	-3.60337	0.000314121	0.00997562	8.78257	56.0865	8.80343	5.74829	11.796	46.4924	87.7705	33.9966
FLG-AS1	66.194	7.84812	1.74263	4.50362	6.68061e-06	0.000499897	131.803	0.585043	10.0611	356.394	28.9538	0	0.964511	0.790619
HRNR	44.5895	5.28673	1.49031	3.54741	0.000389036	0.0117768	86.9548	2.22425	6.28816	197.741	56.8352	0	1.92902	4.74371
FLG	1001.27	8.73002	1.47821	5.90582	3.50903e-09	9.44088e-07	1997.8	4.73396	475.385	5465.47	52.5457	3.94003	8.6806	1.58124
S100A2	1339.97	5.25375	0.731069	7.18639	6.65266e-13	4.42494e-10	2611.42	68.5172	1974.48	3913.44	1946.34	25.2162	101.274	79.0619
RP11-29H23.8	246.125	3.80123	0.973453	3.9049	9.42657e-05	0.00408912	459.233	33.0162	632.589	332.251	412.859	3.94003	62.6932	32.4154
SYT11	39.9605	3.61504	1.07155	3.37366	0.000741758	0.0190983	73.8711	6.04991	171.038	34.4897	16.0854	5.51605	8.6806	3.9531
KRT8P45	298.048	-2.37517	0.689754	-3.4435	0.000574238	0.0156074	96.3252	499.772	111.929	49.4353	127.611	736.786	506.368	256.161
KIRREL1	3632.54	4.62503	1.4428	3.20559	0.00134784	0.0287256	6982.16	282.922	8378.35	9666.33	2901.81	7.88007	37.6159	803.269
IFI16	3360.26	9.30596	1.26597	7.35088	1.969e-13	1.47337e-10	6709.88	10.6406	254.042	5525.26	14350.3	5.51605	19.2902	7.11557
AIM2	99.7641	7.31644	1.85308	3.94826	7.87216e-05	0.00357005	198.242	1.28601	5.03053	461.013	128.683	0	3.85804	0
LINC01133	447.658	6.85179	1.51485	4.52309	6.09438e-06	0.000463226	887.623	7.69347	2043.65	6.89795	612.319	1.57601	9.64511	11.8593
VANGL2	127.28	4.96791	1.23937	4.00843	6.11231e-05	0.0028982	246.674	7.88598	393.639	16.0952	330.287	13.3961	8.6806	1.58124
SLAMF7	177.73	7.33501	1.24115	5.90987	3.42376e-09	9.31614e-07	353.295	2.16454	55.3358	841.55	162.999	1.57601	0.964511	3.9531
OLFML2B	35.9439	3.54978	1.05912	3.35164	0.000803331	0.0202056	66.2209	5.66696	31.4408	142.558	24.6643	8.66807	6.75157	1.58124
RCSD1	674.424	9.84617	1.01777	9.67424	3.87949e-22	1.32706e-18	1347.3	1.54955	856.448	1507.2	1678.25	0	3.85804	0.790619
FMO2	14.3431	4.2234	1.388	3.0428	0.00234386	0.0423256	27.1955	1.49072	21.3797	2.29932	57.9075	0.788007	2.89353	0.790619
RGS16	1264.58	-4.24116	1.35518	-3.12959	0.00175052	0.0347276	127.037	2402.12	211.282	21.8435	147.986	6493.18	495.758	217.42
RGL1	535.789	2.87415	0.827949	3.47142	0.000517723	0.0144317	942.846	128.733	841.356	1038.14	949.04	49.6444	274.886	61.6683
COLGALT2	161.731	5.08545	1.24441	4.08665	4.3764e-05	0.00225847	314.231	9.23014	230.147	693.244	19.3025	18.1242	4.82255	4.74371
PTGS2	356.81	7.69069	1.82769	4.20788	2.57775e-05	0.00149816	710.141	3.47858	10.0611	243.728	1876.63	0	9.64511	0.790619
RGS2	308.644	5.21803	0.834081	6.25602	3.94916e-10	1.39063e-07	601.118	16.1688	1224.93	309.258	269.163	11.0321	19.2902	18.1842
CFH	385.473	6.7823	1.05099	6.45325	1.09474e-10	4.51957e-08	764.014	6.93105	124.506	482.856	1684.68	4.72804	5.78706	10.278
LHX9	15.3291	6.65099	1.65392	4.02135	5.78652e-05	0.00282772	30.3946	0.26354	23.895	59.7822	7.50653	0	0	0.790619
PTPRC	29.5168	3.0187	0.921285	3.27662	0.00105057	0.0245424	52.4856	6.54792	94.3224	29.8911	33.2432	3.15203	12.5386	3.9531
KIF14	3470.69	1.06195	0.355415	2.9879	0.00280901	0.0481473	4693.4	2247.99	4488.49	5095.28	4496.41	2572.84	1972.42	2198.71
PKP1	259.438	-4.16277	1.39422	-2.98574	0.00282894	0.0483533	27.4724	491.403	56.5935	17.2449	8.57889	437.344	1028.17	8.69681
GPR37L1	302.638	-3.9829	1.22082	-3.26246	0.00110448	0.0254051	36.0251	569.251	62.8816	2.29932	42.8945	971.612	101.274	634.867
TMCC2	113.88	2.27247	0.66298	3.42766	0.000608812	0.0162339	188.772	38.9889	206.252	219.585	140.479	27.5802	22.1837	67.2026
LEMD1	233.932	6.83338	2.15407	3.17231	0.00151232	0.0312716	463.807	4.0577	1139.41	0	252.005	10.2441	1.92902	0
RP4-681L3.3	353.401	-5.23437	0.832584	-6.28689	3.2388e-10	1.17505e-07	18.368	688.434	33.9561	11.4966	9.65126	1014.95	769.68	280.67
CTSE	13.8127	3.90751	1.25576	3.11168	0.00186028	0.0359809	25.8728	1.75252	8.80343	50.585	18.2302	2.36402	2.89353	0
DYRK3	405.019	2.45662	0.663911	3.70022	0.000215411	0.00763021	685.26	124.778	778.474	958.815	318.491	101.653	91.6285	181.052
CAMK1G	4.4968	5.85401	1.71961	3.40426	0.000663429	0.0174187	8.9936	0	12.5763	6.89795	7.50653	0	0	0
LAMB3	6588.14	4.81058	1.06458	4.51875	6.22065e-06	0.000469885	12722.8	453.464	5216.66	25204	7747.81	107.957	1031.06	221.373
SYT14	36.3669	7.90313	1.99396	3.96353	7.38489e-05	0.00339407	72.4122	0.321504	192.418	2.29932	22.5196	0	0.964511	0
BATF3	52.8123	6.16157	1.31162	4.69769	2.63118e-06	0.000235969	104.134	1.49072	31.4408	255.224	25.7367	0.788007	2.89353	0.790619
TGFB2-AS1	20.0967	3.73484	1.06018	3.52283	0.00042697	0.0126407	37.3842	2.80929	41.5019	45.9863	24.6643	0	2.89353	5.53433
TGFB2	3547.02	5.66789	0.793438	7.14346	9.1012e-13	5.73495e-10	6957.07	136.963	9672.45	6428.89	4769.87	52.0084	267.169	91.7118
LINC02869	15.1775	5.65461	1.47081	3.84455	0.000120774	0.00492664	29.712	0.643007	52.8206	13.7959	22.5196	0	1.92902	0
LYPLAL1-DT	12.8542	7.37109	1.65019	4.46681	7.9396e-06	0.000574362	25.7084	0	22.6374	44.8367	9.65126	0	0	0
DUSP10	1488.85	4.63358	0.855776	5.41447	6.14693e-08	1.02929e-05	2862.42	115.284	721.881	2864.95	5000.42	88.2568	78.1254	179.471
LINC02257	15.5096	7.64428	2.10692	3.62817	0.000285438	0.00929907	31.0191	0	2.51526	6.89795	83.6442	0	0	0
LINC02474	11.2165	6.19934	1.84291	3.36389	0.00076851	0.0195766	22.1703	0.262669	3.7729	8.04761	54.6905	0.788007	0	0
RP11-145A3.1	14.6225	4.65771	1.31499	3.54201	0.00039709	0.0119451	28.1346	1.11038	32.6984	3.44897	48.2563	1.57601	0.964511	0.790619
FAM89A	212.103	3.08323	0.767837	4.01547	5.93281e-05	0.00285837	379.425	44.7823	435.141	202.34	500.793	69.3446	49.19	15.8124
SLC35F3	74.853	8.10517	1.91264	4.23769	2.25834e-05	0.00135911	149.181	0.525338	5.03053	393.183	49.3286	1.57601	0	0
LINC00184	19.5642	3.06488	0.933938	3.28168	0.00103192	0.0243203	34.9495	4.17886	20.1221	16.0952	68.6312	5.51605	3.85804	3.16248
RP11-443B7.3	5.09479	5.03824	1.68819	2.9844	0.00284135	0.0484933	9.92691	0.262669	11.3187	3.44897	15.0131	0.788007	0	0
LYST	1351.2	2.38443	0.681424	3.49919	0.000466678	0.0135286	2268.1	434.308	1701.58	1840.6	3262.12	393.215	204.476	705.232
GREM2	296.723	-8.59044	2.03826	-4.21459	2.50232e-05	0.00146858	1.53288	591.914	0	4.59863	0	3.94003	175.541	1596.26
CHML	4033.89	1.36434	0.442735	3.08163	0.00205874	0.0384828	5810.76	2257.03	5409.08	4352.61	7670.6	2367.96	2408.38	1994.73
AKT3	966.558	7.69837	1.24036	6.20657	5.41534e-10	1.72894e-07	1923.85	9.26426	2482.57	3238.59	50.401	11.0321	9.64511	7.11557
ZBTB18	1589.74	6.1558	0.8166	7.53832	4.76049e-14	4.32574e-11	3135.57	43.9164	3576.71	4842.36	987.645	47.2804	21.2192	63.2495
NLRP3	30.3152	6.20313	1.64025	3.78182	0.000155689	0.00596475	59.8407	0.789748	44.0171	133.36	2.14472	0.788007	0	1.58124
AC116609.2	20.3964	-6.60638	1.98024	-3.33615	0.000849469	0.020948	0.419211	40.3736	1.25763	0	0	110.321	2.89353	7.90619
SNTG2-AS1	7.14028	-6.07006	1.86789	-3.24969	0.00115533	0.0260738	0	14.2806	0	0	0	31.5203	5.78706	5.53433
SNTG2	13.3421	-5.98843	1.99384	-3.00347	0.00266921	0.0464155	0.383219	26.301	0	1.14966	0	71.7086	4.82255	2.37186
TPO	183.359	-3.61799	1.05519	-3.42877	0.000606332	0.0162219	27.67	339.047	59.1087	4.59863	19.3025	108.745	530.481	377.916
AC144450.1	114.56	-3.85047	0.893776	-4.30809	1.64672e-05	0.00104314	14.8855	214.234	23.895	5.74829	15.0131	65.4046	250.773	326.526
AC141930.3	29.7884	-4.37971	1.26677	-3.45738	0.00054546	0.0150127	2.7492	56.8276	5.03053	0	3.21709	15.7601	33.7579	120.965
AC144450.2	150.957	-3.5997	1.14095	-3.15499	0.00160504	0.0326253	23.0431	278.871	46.5324	1.14966	21.4472	126.081	266.205	444.328
CMPK2	206.501	6.15171	1.06552	5.77341	7.76834e-09	1.87892e-06	407.306	5.69691	456.521	59.7822	705.614	10.2441	2.89353	3.9531
RSAD2	273.345	6.36108	0.969773	6.55935	5.40417e-11	2.31076e-08	540.027	6.66211	339.561	575.979	704.542	4.72804	14.4677	0.790619
LINC01814	48.3302	-5.3484	1.30947	-4.08442	4.41876e-05	0.00227205	2.31977	94.3405	2.51526	2.29932	2.14472	10.2441	39.5449	233.233
KCNF1	141.621	-5.57259	1.69164	-3.2942	0.000987028	0.0236227	5.83541	277.406	7.54579	4.59863	5.36181	330.175	0	502.043
C2orf50	49.721	-3.82085	0.969108	-3.94265	8.05862e-05	0.00363397	6.58631	92.8557	8.80343	3.44897	7.50653	61.4645	28.9353	188.167
SLC66A3	1355.79	-1.40872	0.394748	-3.56865	0.000358825	0.0109873	741.908	1969.66	885.373	588.625	751.726	1984.2	2127.71	1797.08
GREB1	13781.3	-9.35727	1.43239	-6.53261	6.46348e-11	2.71523e-08	41.9669	27520.7	49.0477	42.5373	34.3156	52860.3	121.528	29580.2
RAD51AP2	22.0288	8.14981	2.02773	4.01919	5.83998e-05	0.00283713	44.0576	0	22.6374	2.29932	107.236	0	0	0
VSNL1	258.733	7.24734	1.31293	5.51996	3.39084e-08	6.67298e-06	514.077	3.38911	547.07	16.0952	979.066	4.72804	3.85804	1.58124
RHOB	10704.5	-3.80828	0.761239	-5.00274	5.65218e-07	6.56997e-05	1426.38	19982.5	1384.65	1183	1711.49	10887.1	39806.3	9254.2
KLHL29	505.147	3.52949	1.1143	3.16746	0.00153779	0.0316504	929.72	80.5747	881.6	1353.15	554.411	78.8007	158.18	4.74371
EFR3B	1069.08	-3.63306	1.13636	-3.1971	0.00138815	0.0293375	159.475	1978.69	110.672	270.17	97.5849	1384.53	4398.17	153.38
FAM166C	26.0398	5.96886	1.39003	4.29404	1.75449e-05	0.00109792	51.2889	0.790619	83.0037	17.2449	53.6181	0	0	2.37186
KRTCAP3	397.407	-3.96383	1.11515	-3.55452	0.000378676	0.0114923	47.8837	746.931	72.9427	14.9456	55.7628	1322.28	849.734	68.7839
FNDC4	110.181	6.32862	1.71946	3.68058	0.000232707	0.00809908	217.67	2.69249	67.9121	584.026	1.07236	0.788007	0.964511	6.32495
PLB1	194.487	4.79352	1.23983	3.86627	0.000110512	0.00462626	375.381	13.5938	106.899	948.468	70.7759	3.94003	28.9353	7.90619
LBH	1277.66	7.06873	1.70378	4.14886	3.34138e-05	0.00182254	2536.38	18.9416	6252.95	1318.66	37.5327	0.788007	52.0836	3.9531
GALNT14	342.555	4.31706	1.14567	3.76817	0.000164448	0.00619138	652.429	32.6813	774.702	124.163	1058.42	74.0726	5.78706	18.1842
RASGRP3	154.951	3.82409	0.968816	3.94718	7.90765e-05	0.00357937	289.377	20.5247	246.496	457.564	164.071	3.94003	43.403	14.2311
PRKD3	2859.53	1.75516	0.56378	3.1132	0.00185071	0.0359034	4411.99	1307.06	5767.5	4187.05	3281.43	742.302	1660.89	1517.99
RMDN2	190.48	1.9302	0.628582	3.07072	0.00213541	0.0394844	301.86	79.1003	342.076	342.598	220.907	126.869	42.4385	67.9932
LINC01913	14.9718	6.61205	1.64025	4.03111	5.55132e-05	0.00274075	29.622	0.321504	60.3664	9.19726	19.3025	0	0.964511	0
PKDCC	169.511	3.00558	0.923936	3.25301	0.00114189	0.0258681	301.526	37.496	471.612	187.394	245.571	81.1647	20.2547	11.0687
RP11-421J10.1	43.0268	5.23399	1.60502	3.261	0.00111019	0.025433	83.8294	2.22425	16.3492	227.632	7.50653	0	1.92902	4.74371
STPG4	25.4673	3.02896	1.01905	2.97233	0.00295547	0.0499074	45.3835	5.55103	20.1221	98.8706	17.1578	8.66807	4.82255	3.16248
CCDC88A	1643.44	5.29724	0.798611	6.63307	3.28783e-11	1.54367e-08	3205.4	81.4777	1456.34	6463.38	1696.48	88.2568	54.9771	101.199
RP11-481J13.1	20.3931	-6.60826	2.02718	-3.25983	0.00111478	0.0254708	0.357454	40.4288	0	0	1.07236	7.88007	1.92902	111.477
AC007743.1	348.197	-8.04143	1.54681	-5.19871	2.00681e-07	2.66962e-05	2.61547	693.778	1.25763	2.29932	4.28945	95.3488	26.0418	1959.94
CCDC85A	67.6855	-7.47696	1.76216	-4.24307	2.20483e-05	0.00133657	0.740673	134.63	0	1.14966	1.07236	29.9443	8.6806	365.266
AC074391.1	10.8281	2.47295	0.808519	3.05862	0.00222359	0.0406133	18.3831	3.27318	17.6069	16.0952	21.4472	4.72804	1.92902	3.16248
FBXO48	175.32	2.33268	0.524445	4.4479	8.67139e-06	0.000616132	292.551	58.089	215.055	428.822	233.775	52.0084	59.7997	62.4589
APLF	135.973	5.87196	1.14626	5.12269	3.01207e-07	3.79599e-05	267.297	4.64866	243.981	339.149	218.762	0	11.5741	2.37186
ARHGAP25	88.8443	5.02744	1.42202	3.53543	0.000407119	0.0121856	172.339	5.34963	193.675	40.238	283.104	0	14.4677	1.58124
ANTXR1	2454.47	4.67086	1.00094	4.66646	3.06427e-06	0.000265847	4723.55	185.386	3940.16	6047.2	4183.28	45.7044	59.7997	450.653
AAK1	2957.01	1.40248	0.42513	3.29894	0.0009705	0.0232619	4290.78	1623.23	4604.19	3799.62	4468.53	1523.22	2086.24	1260.25
ADD2	52.6021	4.89347	1.07455	4.55397	5.26417e-06	0.00041464	101.754	3.45055	38.9866	36.7891	229.485	1.57601	4.82255	3.9531
DYSF	622.61	3.54323	0.868687	4.07883	4.52627e-05	0.00230599	1146.82	98.4049	1139.41	1973.96	327.07	122.929	131.173	41.1122
CYP26B1	476.519	3.2832	1.0466	3.13702	0.00170675	0.0339719	864.318	88.7214	636.362	487.455	1469.14	182.818	10.6096	72.737
WBP1	624.796	-1.52042	0.421218	-3.60957	0.000306703	0.00977897	323.022	926.571	301.832	370.19	297.044	922.756	722.419	1134.54
DQX1	141.255	-3.36682	1.0041	-3.35307	0.000799209	0.0201443	24.9539	257.556	27.6679	16.0952	31.0985	40.9764	554.594	177.099
EVA1A	470.739	6.7766	1.11732	6.06505	1.3191e-09	3.94823e-07	932.885	8.592	1372.08	1185.3	241.281	3.94003	20.2547	1.58124
TRABD2A	57.2696	3.33827	0.852349	3.91655	8.98243e-05	0.00395375	104.194	10.3456	42.7595	201.19	68.6312	10.2441	14.4677	6.32495
IGKV2D-40	20.0248	8.01081	2.44892	3.27116	0.00107107	0.0248355	40.0495	0	60.3664	59.7822	0	0	0	0
CYP4F32P	16.9231	-6.33436	1.95328	-3.24294	0.00118305	0.0264997	0.357454	33.4888	0	0	1.07236	0.788007	61.7287	37.9497
ANKRD20A8P	9.2039	-5.44279	1.82355	-2.98472	0.00283842	0.0484779	0.357454	18.0504	0	0	1.07236	1.57601	24.1128	28.4623
KCNIP3	355.699	3.15751	0.928606	3.40027	0.000673204	0.0176366	639.662	71.7371	538.267	1220.94	159.782	73.2846	111.883	30.0435
AC009237.16	5.56037	6.1596	1.8205	3.38346	0.000715774	0.0185489	11.1207	0	16.3492	13.7959	3.21709	0	0	0
NPAS2	1245.16	3.6786	1.01501	3.62422	0.000289836	0.00941598	2309.84	180.49	1089.11	3928.38	1912.02	92.1968	408.953	40.3216
SLC9A2	877.137	-6.62225	0.891376	-7.42924	1.0922e-13	8.71758e-11	17.6216	1736.65	21.3797	5.74829	25.7367	741.514	1200.82	3267.63
EDAR	44.9813	4.39462	1.40805	3.12107	0.00180196	0.0353744	85.9014	4.06119	226.374	3.44897	27.8814	7.09206	1.92902	3.16248
SH3RF3	409.27	7.07213	1.80699	3.91376	9.08696e-05	0.00397899	812.511	6.02973	1318	1116.32	3.21709	0	3.85804	14.2311
MALL	1286.1	4.68428	1.24744	3.75511	0.000173267	0.00643904	2475.84	96.3641	1364.53	1130.11	4932.86	65.4046	218.944	4.74371
BUB1	6162.14	1.48378	0.488222	3.03915	0.0023725	0.0426498	9078.29	3245.99	6635.27	12832.5	7767.12	3535.79	3498.28	2703.92
MIR4435-2HG	1870.72	2.26005	0.734577	3.07667	0.0020933	0.0389768	3095.27	646.175	2659.89	4702.1	1923.82	1053.57	615.358	269.601
MERTK	234.595	3.48738	1.08236	3.222	0.00127299	0.0277359	430.777	38.4127	106.899	1027.79	157.637	62.2525	39.5449	13.4405
TTL	3081.53	1.51603	0.48668	3.11504	0.0018392	0.0357465	4566.46	1596.61	4257.09	6142.62	3299.66	1991.29	1454.48	1344.05
IL1B	20.3951	3.46834	1.03973	3.33582	0.000850495	0.0209517	37.3977	3.39259	28.9255	10.3469	72.9206	1.57601	3.85804	4.74371
AC016745.3	65.1783	3.70033	0.704396	5.2532	1.49479e-07	2.08097e-05	121.031	9.3257	188.645	58.6326	115.815	7.88007	10.6096	9.48743
RP11-480C16.1	18.0887	3.46727	0.954946	3.63086	0.000282482	0.00922789	33.2248	2.95255	51.5629	13.7959	34.3156	3.94003	0.964511	3.9531
INSIG2	1565.1	1.40438	0.437548	3.20965	0.00132895	0.0285382	2271.82	858.393	2102.76	2084.33	2628.36	660.35	1109.19	805.641
MARCO	7.6818	5.63643	1.75604	3.20975	0.00132853	0.0285382	15.0421	0.321504	21.3797	2.29932	21.4472	0	0.964511	0
AC073257.1	22.7534	-4.015	1.22397	-3.28032	0.0010369	0.0243417	2.62569	42.8812	2.51526	0	5.36181	19.7002	86.806	22.1373
CYP27C1	45.9822	6.70849	1.38505	4.8435	1.27572e-06	0.000127813	91.0587	0.905676	166.007	14.9456	92.2231	0.788007	1.92902	0
RAB6C-AS1	60.0647	-6.17937	1.67085	-3.69834	0.000217012	0.00767557	1.67684	118.452	5.03053	0	0	122.141	8.6806	224.536
RAB6C	91.6374	-3.3181	0.98852	-3.35663	0.000788985	0.0199075	16.7243	166.551	23.895	8.04761	18.2302	282.106	27.0063	190.539
RP11-433A19.3	123.39	-9.21458	2.38522	-3.8632	0.000111912	0.00465759	0.419211	246.362	1.25763	0	0	541.361	197.725	0
POTEKP	181.269	-6.24421	1.49452	-4.17808	2.93984e-05	0.00166811	4.73728	357.8	7.54579	3.44897	3.21709	862.867	207.37	3.16248
LINC01087	90.6873	-7.90797	2.13281	-3.70778	0.000209086	0.00745026	0.740673	180.634	0	1.14966	1.07236	409.764	132.138	0
RP11-62P16.1	43.7836	2.66633	0.708952	3.76095	0.000169273	0.00635303	75.6771	11.8901	91.8072	49.4353	85.7889	19.7002	9.64511	6.32495
RND3	4728.16	2.36225	0.488374	4.83697	1.31836e-06	0.000130988	7916.61	1539.71	7989.74	5863.26	9896.83	1901.46	1624.24	1093.43
FMNL2	1914.5	4.0502	0.859236	4.71372	2.43232e-06	0.00021978	3611.01	217.998	2028.56	3131.67	5672.79	331.751	270.063	52.1809
RP11-17G11.2	100.48	3.17259	0.641386	4.94646	7.55766e-07	8.3013e-05	180.945	20.0151	118.217	190.843	233.775	31.5203	13.5031	15.0218
CYTIP	14.0589	5.05982	1.35565	3.73239	0.000189671	0.00686052	27.3288	0.788878	23.895	50.585	7.50653	1.57601	0	0.790619
ACVR1C	27.0156	2.94822	0.931938	3.16354	0.00155864	0.0319808	47.8354	6.19578	94.3224	13.7959	35.3879	7.09206	6.75157	4.74371
RBMS1	3729.03	1.76327	0.536901	3.28415	0.0010229	0.0241551	5760.91	1697.14	6457.94	5157.37	5667.43	1908.55	2253.1	929.768
SLC4A10	64.7541	-5.73234	1.57451	-3.64071	0.000271883	0.00899842	2.41752	127.091	5.03053	1.14966	1.07236	351.451	25.0773	4.74371
FAP	93.5399	5.76424	1.73279	3.32656	0.000879243	0.0215491	183.661	3.41887	135.824	2.29932	412.859	1.57601	8.6806	0
SCN3A	17.8223	4.62931	1.27169	3.64029	0.000272331	0.00899842	34.2697	1.37479	5.03053	66.6802	31.0985	0.788007	0.964511	2.37186
AC009495.2	21.3432	2.82236	0.851385	3.31502	0.000916363	0.0221416	37.3981	5.28837	22.6374	24.1428	65.4141	7.88007	4.82255	3.16248
SCN9A	37.7226	4.55786	1.42314	3.20268	0.00136153	0.0289024	72.3741	3.07109	15.0916	197.741	4.28945	1.57601	2.89353	4.74371
GAD1	189.049	4.09325	1.18466	3.45522	0.000549837	0.0150811	357.219	20.879	119.475	381.686	570.496	51.2204	1.92902	9.48743
DLX1	208.789	-2.91461	0.894467	-3.25849	0.00112008	0.0255514	48.9331	368.645	79.2308	16.0952	51.4734	240.342	165.896	699.698
ITGA6	8330.34	4.89895	1.26742	3.86528	0.000110961	0.00463692	16120.4	540.271	7143.35	34858.8	6359.11	128.445	77.1609	1415.21
AC093818.1	48.843	4.20037	1.30166	3.22694	0.00125124	0.0274396	92.6884	4.99768	37.729	209.238	31.0985	8.66807	0	6.32495
RAPGEF4	94.3794	4.0667	1.04637	3.8865	0.000101702	0.00431783	178.156	10.6023	111.929	48.2856	374.254	21.2762	5.78706	4.74371
AC074286.1	34.3392	6.2842	1.34705	4.66514	3.08406e-06	0.000266599	67.7718	0.906547	64.1392	124.163	15.0131	0	1.92902	0.790619
RP11-337N6.3	8.21202	6.72428	1.78908	3.7585	0.000170935	0.00638535	16.424	0	15.0916	29.8911	4.28945	0	0	0
ITGA4	38.9747	4.24864	1.35718	3.13049	0.00174516	0.0346501	74.0052	3.94421	33.9561	21.8435	166.216	3.15203	8.6806	0
ITPRID2	7074.7	1.77815	0.437501	4.06433	4.81708e-05	0.00242994	10955.3	3194.08	13667.9	9818.08	9379.95	3829.71	3249.44	2503.1
ZNF804A	16.6751	4.03475	1.29913	3.10572	0.00189814	0.0364775	31.4518	1.89839	18.8645	70.1291	5.36181	3.94003	0.964511	0.790619
INPP1	507.263	4.74123	1.30346	3.63741	0.000275394	0.00905552	977.969	36.5576	271.649	2338.4	323.853	76.4367	30.8643	2.37186
NABP1	1981.2	2.08217	0.673051	3.09363	0.00197723	0.0375454	3205.39	757.002	2042.39	4891.8	2681.98	1070.9	828.515	371.591
CAVIN2	413.792	8.61967	1.62157	5.31563	1.0629e-07	1.6007e-05	825.451	2.13373	13.834	2254.48	208.038	0.788007	4.82255	0.790619
STK17B	1381.33	2.04827	0.422519	4.84775	1.24868e-06	0.000125892	2224.72	537.94	1754.4	2388.99	2530.77	599.673	586.422	427.725
CCDC150	598.93	1.28057	0.389378	3.28877	0.00100625	0.0239205	848.604	349.256	929.39	866.842	749.581	417.644	328.898	301.226
FTCDNL1	102.206	-2.76274	0.672005	-4.11119	3.9362e-05	0.00206242	26.2197	178.193	13.834	39.0884	25.7367	196.214	105.132	233.233
SPATS2L	4314.07	2.7473	0.662885	4.14445	3.40628e-05	0.00184314	7509.65	1118.49	3447.17	11358.6	7723.15	1040.96	1541.29	773.225
RP11-6G22.1	62.5716	2.52595	0.809259	3.12132	0.00180045	0.0353744	106.586	18.5574	35.2137	101.17	183.374	19.7002	24.1128	11.8593
CASP10	831.075	6.79486	1.22435	5.54976	2.8606e-08	5.70808e-06	1647.28	14.8679	2414.65	281.666	2245.53	19.7002	24.1128	0.790619
NRP2	377.547	5.07733	1.11185	4.56658	4.95757e-06	0.000398352	733.353	21.7409	905.495	1247.38	47.1839	24.4282	28.9353	11.8593
MYOSLID	34.5765	4.88911	0.771668	6.33577	2.36155e-10	9.06543e-08	66.8725	2.28047	76.7156	72.4285	51.4734	1.57601	2.89353	2.37186
ERBB4	314.245	-7.89326	1.58601	-4.9768	6.46441e-07	7.30142e-05	2.61547	625.874	1.25763	2.29932	4.28945	129.233	10.6096	1737.78
MARCHF4	122.135	7.71805	1.79843	4.29155	1.77433e-05	0.00110641	243.102	1.16834	47.79	678.298	3.21709	1.57601	1.92902	0
STK36	1368.3	-1.22446	0.333214	-3.6747	0.000238132	0.00822808	820.171	1916.43	856.448	826.604	777.462	1739.92	2000.4	2008.96
CYP27A1	497.458	5.12212	1.61026	3.18093	0.00146804	0.0306203	967.171	27.7455	2603.3	288.564	9.65126	9.45608	5.78706	67.9932
SPEG	629.873	3.01973	0.792665	3.80959	0.000139197	0.00549108	1121.55	138.199	1863.81	598.972	901.856	196.214	49.19	169.192
SERPINE2	330.923	3.58919	0.999217	3.592	0.000328152	0.0102579	610.986	50.8608	291.771	1215.19	325.998	19.7002	109.954	22.928
COL4A4	68.327	3.80789	1.26646	3.00673	0.00264078	0.0461814	127.564	9.09037	342.076	29.8911	10.7236	11.0321	6.75157	9.48743
LINC01807	29.2489	-6.22626	1.40134	-4.44309	8.86779e-06	0.00062637	0.776665	57.7212	1.25763	0	1.07236	113.473	24.1128	35.5779
DNER	45.2918	5.09317	1.22104	4.17117	3.03044e-05	0.00169939	87.9843	2.59936	67.9121	172.449	23.592	3.94003	3.85804	0
SP100	1595.52	2.14968	0.51781	4.15149	3.30319e-05	0.0018141	2604.19	586.855	1941.78	3774.33	2096.47	732.846	516.978	510.74
ITM2C	2478.33	2.13285	0.56518	3.77376	0.000160808	0.006119	4036.43	920.23	3384.29	5235.54	3489.47	910.936	533.374	1316.38
ARL4C	1908.66	3.10383	0.996393	3.11507	0.00183902	0.0357465	3419.51	397.815	2691.33	6404.75	1162.44	412.916	698.306	82.2244
MLPH	12976.6	-2.19709	0.499696	-4.39685	1.09834e-05	0.000751423	4646.52	21306.8	4435.67	5814.97	3688.92	22241.5	27463.5	14215.3
TWIST2	26.8164	8.43204	2.59276	3.25215	0.00114536	0.0259221	53.6328	0	145.885	0	15.0131	0	0	0
AC110619.2	2609.38	-5.84293	1.52973	-3.81957	0.000133685	0.00532628	89.3377	5129.42	56.5935	18.3945	193.025	107.169	14296	985.111
MIR149	64.1885	-9.23544	2.08415	-4.43127	9.36818e-06	0.00065591	0	128.377	0	0	0	7.88007	355.904	21.3467
LMCD1-AS1	37.4539	-2.05054	0.624955	-3.28109	0.00103405	0.0243226	14.5255	60.3823	11.3187	17.2449	15.0131	55.9485	84.8769	40.3216
LMCD1	908.666	-2.24896	0.707262	-3.17982	0.00147367	0.0307112	315.836	1501.5	128.278	541.489	277.742	1746.22	1051.32	1706.95
CRELD1	323.907	-1.53681	0.481411	-3.19229	0.00141148	0.0297778	166.069	481.745	164.75	174.748	158.71	415.28	353.975	675.979
PRRT3	747.833	-4.12765	0.821654	-5.02359	5.07142e-07	6.01164e-05	80.9391	1414.73	62.8816	140.258	39.6774	1531.1	2195.23	517.855
IRAK2	310.731	4.03235	1.14576	3.51938	0.000432557	0.0127486	585.677	35.7857	85.519	1143.91	527.602	7.09206	29.8998	70.3651
GHRL	27.3884	-1.96225	0.640446	-3.06388	0.0021849	0.0400565	11.1694	43.6074	10.0611	13.7959	9.65126	40.1883	59.7997	30.8341
MRPS25	2936.5	-1.21236	0.374278	-3.2392	0.00119866	0.0266995	1770.46	4102.53	1478.98	2038.34	1794.06	4370.29	3654.53	4282.78
COL6A4P1	20.3768	-5.08471	1.26547	-4.01804	5.86838e-05	0.0028445	1.18565	39.568	1.25763	2.29932	0	37.8243	14.4677	66.412
RP11-1024P17.1	16.4977	4.87733	1.27387	3.82876	0.000128792	0.00520054	31.9447	1.05068	26.4103	43.687	25.7367	3.15203	0	0
ZNF660	18.8389	4.98706	1.55707	3.20284	0.0013608	0.0289024	36.5085	1.16922	6.28816	100.02	3.21709	0.788007	1.92902	0.790619
LINC02009	164.84	7.09232	1.31089	5.41031	6.29152e-08	1.03985e-05	327.226	2.45436	62.8816	650.706	268.09	1.57601	5.78706	0
GPX1	3488.9	8.92663	0.660065	13.5239	1.13073e-41	2.70752e-37	6963.43	14.3786	4424.35	10667.7	5798.26	14.1841	20.2547	8.69681
HYAL1	440.167	-5.11026	1.38685	-3.68481	0.000228876	0.00802406	24.7715	855.562	30.1832	18.3945	25.7367	18.9122	2326.4	221.373
RP11-884K10.6	19.0836	-3.36549	1.13063	-2.97665	0.00291413	0.0494352	3.3406	34.8267	2.51526	0	7.50653	49.6444	36.6514	18.1842
ADAMTS9-AS2	9.85701	6.00816	2.01803	2.97724	0.00290855	0.0493938	19.4514	0.262669	1.25763	51.7346	5.36181	0.788007	0	0
SUCLG2-AS1	236.393	3.55587	0.613729	5.79388	6.87787e-09	1.69784e-06	435.727	37.0588	309.378	709.339	288.465	42.5524	38.5804	30.0435
PDZRN3	256.367	-7.60601	1.06795	-7.12204	1.06345e-12	6.5293e-10	2.56393	510.17	1.25763	0	6.43417	277.378	706.022	547.108
CNTN3	35.9466	-7.42985	1.88053	-3.95093	7.78474e-05	0.00353711	0.357454	71.5357	0	0	1.07236	2.36402	137.925	74.3182
VGLL3	120.413	4.57506	1.25788	3.63713	0.000275693	0.00905552	231.115	9.7104	145.885	534.591	12.8683	3.15203	12.5386	13.4405
ST3GAL6-AS1	20.4884	7.0728	1.81024	3.90711	9.34065e-05	0.00406546	40.7133	0.26354	32.6984	86.2244	3.21709	0	0	0.790619
ST3GAL6	180.43	3.78961	1.2022	3.15223	0.00162027	0.0328792	336.517	24.3428	220.086	720.836	68.6312	2.36402	27.9708	42.6934
DCBLD2	6943.77	3.03565	0.924185	3.28468	0.00102099	0.0241551	12378.1	1509.46	4639.41	23607.1	8887.73	632.769	952.937	2942.68
RNU6-26P	10.952	3.3504	1.0219	3.27861	0.0010432	0.0244416	19.9442	1.95983	8.80343	25.2925	25.7367	0.788007	1.92902	3.16248
TMEM45A	1599.76	4.61938	1.17358	3.93614	8.28012e-05	0.00371984	3074.39	125.125	3844.58	409.278	4969.32	138.689	220.873	15.8124
RP11-221J22.2	10.0261	7.01528	1.54423	4.54289	5.54895e-06	0.000432311	20.0522	0	12.5763	21.8435	25.7367	0	0	0
ALCAM	8918.15	2.22844	0.719396	3.09766	0.00195056	0.0371568	14699.6	3136.69	6960.99	24639.5	12498.4	2825.79	1885.62	4698.65
MYH15	47.52	6.31187	1.35928	4.64354	3.42482e-06	0.000292883	93.8119	1.22805	129.536	137.959	13.9407	0	2.89353	0.790619
CCDC80	1599.65	4.53322	0.949242	4.77562	1.79153e-06	0.00016889	3066.84	132.45	2194.57	6415.09	590.871	78.8007	131.173	187.377
CD86	10.4381	4.57473	1.27825	3.57889	0.00034505	0.0106747	20.0285	0.847712	10.0611	10.3469	39.6774	0.788007	0.964511	0.790619
DTX3L	2497.31	2.49215	0.592526	4.20598	2.59956e-05	0.00150718	4240.87	753.762	5127.37	2021.1	5574.14	656.41	701.199	903.678
HSPBAP1	315.717	1.37166	0.440302	3.11527	0.00183776	0.0357465	455.466	175.969	591.087	366.741	408.57	156.813	172.647	198.445
MYLK	1594.15	3.30484	0.883416	3.74097	0.000183308	0.0066707	2895.26	293.026	728.169	5178.06	2779.56	135.537	418.598	324.944
ALG1L	150.451	-5.18663	1.38256	-3.75148	0.000175794	0.00650602	8.03698	292.865	5.03053	12.6462	6.43417	673.746	4.82255	200.027
RP11-375I20.6	55.4251	2.13603	0.663384	3.21991	0.00128233	0.0278887	90.2374	20.6128	115.702	88.5237	66.4864	10.2441	31.8289	19.7655
RP11-657O9.1	29.4084	-4.43801	1.44754	-3.06589	0.00217026	0.0400052	2.56393	56.2528	1.25763	0	6.43417	126.081	8.6806	33.9966
RBP1	1386.29	8.20399	1.48637	5.51949	3.39989e-08	6.67298e-06	2763.23	9.36087	5949.86	14.9456	2324.88	4.72804	6.75157	16.603
RP11-438D8.6	83.1326	-6.42884	0.927116	-6.93424	4.08417e-12	2.22262e-09	1.87479	164.39	1.25763	1.14966	3.21709	97.7128	202.547	192.911
PLSCR4	231.156	6.17748	0.701572	8.8052	1.30618e-18	3.12766e-15	456.082	6.23008	500.538	528.843	338.866	4.72804	2.89353	11.0687
PLSCR1	2872.64	2.41146	0.727277	3.31574	0.000914001	0.0221292	4836.23	909.062	5899.55	1470.41	7138.71	941.668	1014.67	770.854
CP	2543.24	7.06359	1.60063	4.41302	1.01938e-05	0.000711637	5048.72	37.767	892.919	22.9932	14230.2	21.2762	67.5157	24.5092
TM4SF1	5865.22	4.94355	0.878204	5.62916	1.81089e-08	3.94197e-06	11361.1	369.31	13709.4	13032.5	7341.39	260.042	756.176	91.7118
LINC02029	6.47342	6.38306	1.98733	3.21188	0.00131871	0.0284447	12.9468	0	2.51526	29.8911	6.43417	0	0	0
RARRES1	10809.8	9.9343	1.67163	5.94289	2.80035e-09	7.88875e-07	21597.6	22.1016	27674.2	13.7959	37104.8	7.88007	43.403	15.0218
ARL14	15.5341	4.32071	1.16594	3.70577	0.000210751	0.00749842	29.5186	1.54955	23.895	20.6938	43.9668	0	3.85804	0.790619
SERPINI1	116.185	-3.08466	1.02662	-3.00467	0.00265869	0.0463335	24.4942	207.877	15.0916	39.0884	19.3025	29.1563	179.399	415.075
RP11-163H6.1	8.46499	6.76745	1.82285	3.71256	0.000205175	0.00735353	16.93	0	30.1832	3.44897	17.1578	0	0	0
TNFSF10	2202.43	3.74415	1.21723	3.07596	0.00209825	0.0390083	4099	305.856	2389.5	3061.54	6845.96	49.6444	47.261	820.663
LINC00578	87.1689	4.17425	1.27663	3.26975	0.00107641	0.0249272	165.221	9.11683	333.273	6.89795	155.492	15.7601	2.89353	8.69681
LINC02015	199.01	5.29122	1.40917	3.75485	0.000173447	0.00643904	388.084	9.93529	926.875	5.74829	231.63	9.45608	16.3967	3.9531
RP11-2L8.1	29.0878	6.6502	1.83288	3.62828	0.000285313	0.00929907	57.5906	0.585043	145.885	1.14966	25.7367	0	0.964511	0.790619
B3GNT5	1176.46	7.14998	0.956816	7.47268	7.85768e-14	6.48801e-11	2336.47	16.4458	553.358	2223.44	4232.61	27.5802	15.4322	6.32495
IGF2BP2	1647.64	5.62665	1.08357	5.19272	2.07247e-07	2.72666e-05	3229.96	65.3253	1377.11	5755.19	2557.58	19.7002	17.3612	158.914
NMRAL2P	92.6192	6.14427	1.35082	4.54854	5.40202e-06	0.000422717	182.636	2.60197	6.28816	128.762	412.859	1.57601	3.85804	2.37186
ETV5	1248.31	5.23291	1.31265	3.98653	6.70459e-05	0.00313558	2431.99	64.6286	773.444	3355.85	3166.68	178.09	8.6806	7.11557
ETV5-AS1	5.84343	5.24138	1.73678	3.01787	0.00254556	0.0449774	11.4242	0.262669	3.7729	22.9932	7.50653	0.788007	0	0
RTP4	68.4324	5.63904	1.07956	5.22345	1.75619e-07	2.35233e-05	134.089	2.77586	116.96	96.5713	188.736	1.57601	6.75157	0
P3H2	1681.72	6.08826	1.21093	5.02776	4.96245e-07	5.91174e-05	3314.64	48.8075	1382.14	3206.4	5355.37	12.6081	128.28	5.53433
RP11-135A1.3	20.661	7.08371	2.20811	3.20804	0.00133642	0.028572	41.0005	0.321504	41.5019	0	81.4995	0	0.964511	0
AC090505.5	7.08265	4.52054	1.5095	2.99473	0.00274688	0.0474218	13.5223	0.643007	7.54579	12.6462	20.3749	0	1.92902	0
APOD	851.655	-5.55292	1.04796	-5.29877	1.16583e-07	1.71987e-05	35.4685	1667.84	21.3797	4.59863	80.4271	844.743	1719.72	2439.06
MUC4	412.772	3.96177	1.25595	3.15442	0.0016082	0.0326619	775.723	49.8202	79.2308	2077.43	170.506	22.0642	83.9124	43.484
TNK2-AS1	80.4046	-3.41696	0.946335	-3.61073	0.000305338	0.00974842	13.7591	147.05	11.3187	14.9456	15.0131	41.7644	75.2318	324.154
NRROS	79.2105	5.07968	1.33578	3.80278	0.00014308	0.0056073	153.86	4.56094	90.5495	366.741	4.28945	3.15203	5.78706	4.74371
ZNF595	475.169	-3.48723	0.840205	-4.15045	3.3182e-05	0.00181691	77.7924	872.546	47.79	112.666	72.9206	1048.05	216.05	1353.54
Z95704.1	28.7755	-5.5925	1.34756	-4.15009	3.32347e-05	0.00181691	1.18565	56.3653	1.25763	2.29932	0	48.0684	13.5031	107.524
CPLX1	492.964	-4.11238	0.879984	-4.67324	2.96481e-06	0.000258154	53.9772	931.951	116.96	14.9456	30.0261	905.42	719.525	1170.91
SORCS2	452.461	5.30084	1.19086	4.45127	8.53627e-06	0.000610152	882.557	22.366	236.435	1938.32	472.912	50.4324	13.5031	3.16248
AFAP1-AS1	1670.66	7.87608	1.22781	6.41474	1.41064e-10	5.72505e-08	3327.11	14.2054	7875.29	1896.94	209.111	8.66807	26.0418	7.90619
AFAP1	1275.56	2.8945	0.789053	3.66832	0.000244146	0.00832189	2248.61	302.503	863.993	3300.67	2581.17	220.642	520.836	166.03
SLC2A9	40.2587	3.99811	1.18589	3.37139	0.000747886	0.0192354	75.7246	4.79279	104.383	8.04761	114.743	3.15203	9.64511	1.58124
RP11-448G15.3	83.2422	2.87214	0.626154	4.58695	4.49769e-06	0.000365075	146.459	20.0253	176.069	72.4285	190.88	17.3361	22.1837	20.5561
HS3ST1	211.496	5.10153	1.41005	3.61799	0.000296904	0.0095556	410.95	12.0415	181.099	873.74	178.012	1.57601	33.7579	0.790619
RP11-281P23.2	13.0637	4.90761	1.49915	3.2736	0.00106186	0.0247097	25.2806	0.846841	2.51526	37.9387	35.3879	1.57601	0.964511	0
LINC01085	48.9754	5.68743	1.65665	3.4331	0.000596729	0.0160007	96.112	1.83868	31.4408	232.231	24.6643	5.51605	0	0
FAM200B	453.817	1.38835	0.447839	3.1001	0.00193454	0.0368809	656.736	250.899	455.263	761.074	753.87	278.954	242.092	231.651
BST1	19.4287	3.25017	1.06789	3.04353	0.00233817	0.0422866	35.145	3.71235	17.6069	78.1768	9.65126	3.15203	4.82255	3.16248
CD38	25.0199	3.65516	0.781453	4.67739	2.90545e-06	0.000253909	46.3275	3.71235	42.7595	27.5918	68.6312	3.15203	4.82255	3.16248
FGFBP1	622.7	7.0314	1.55478	4.52244	6.11316e-06	0.000463226	1235.92	9.47488	2708.94	6.89795	991.935	1.57601	17.3612	9.48743
LINC02506	89.7922	-8.75518	2.44101	-3.5867	0.000334891	0.0104414	0.419211	179.165	1.25763	0	0	485.412	52.0836	0
TBC1D1	2454.1	1.79721	0.457072	3.932	8.42412e-05	0.00377038	3811.52	1096.68	4884.64	2917.83	3632.09	866.019	1131.37	1292.66
TLR1	133.436	5.5668	1.41371	3.93772	8.22592e-05	0.00370244	261.369	5.50265	550.843	40.238	193.025	0	3.85804	12.6499
TLR6	484.038	6.94234	0.994886	6.97802	2.99359e-12	1.7067e-09	960.324	7.75248	1813.51	389.734	677.733	5.51605	1.92902	15.8124
TMEM156	296.679	8.68877	0.96605	8.99413	2.38116e-19	6.3352e-16	591.868	1.49072	822.492	650.706	302.406	0.788007	2.89353	0.790619
KLHL5	3011.59	3.12752	0.625913	4.99673	5.83108e-07	6.68064e-05	5404.77	618.396	5356.26	5955.23	4902.84	331.751	468.752	1054.69
RP11-360F5.3	17.3359	3.73341	1.03886	3.59375	0.000325953	0.0102159	32.3017	2.37012	32.6984	29.8911	34.3156	1.57601	0	5.53433
DCAF4L1	51.2162	1.94138	0.555966	3.49191	0.000479578	0.0137692	81.2737	21.1587	55.3358	91.9726	96.5126	26.7922	19.2902	17.3936
CNGA1	99.1934	3.17722	0.967429	3.28419	0.00102275	0.0241551	178.602	19.7846	36.4713	121.864	377.471	20.4882	27.0063	11.8593
TXK	51.3576	4.2669	0.88151	4.84044	1.29551e-06	0.000129254	97.6298	5.0854	33.9561	182.796	76.1377	5.51605	5.78706	3.9531
SLAIN2	2858.38	1.07187	0.355248	3.01725	0.00255082	0.0449774	3873.92	1842.84	3303.8	4444.58	3873.37	1837.63	1786.27	1904.6
KDR	87.5798	5.40138	0.991347	5.44852	5.07893e-08	9.16788e-06	171.066	4.09356	176.069	293.163	43.9668	1.57601	6.75157	3.9531
SULT1E1	18.9447	5.33291	1.67734	3.17939	0.00147585	0.0307297	36.9249	0.964511	51.5629	3.44897	55.7628	0	2.89353	0
JCHAIN	326.776	8.47011	1.88232	4.49982	6.80098e-06	0.000505761	651.681	1.87106	197.448	1754.38	3.21709	0	4.82255	0.790619
SLC4A4	113.053	7.23304	1.33507	5.41771	6.03657e-08	1.02375e-05	224.557	1.54868	172.296	455.265	46.1116	0.788007	3.85804	0
AFP	26.9404	5.24178	1.07223	4.88867	1.01519e-06	0.000107061	52.5069	1.37392	49.0477	18.3945	90.0784	1.57601	0.964511	1.58124
CXCL8	382.129	6.74087	1.20247	5.60586	2.07221e-08	4.32232e-06	757.097	7.16186	743.261	237.979	1290.05	0.788007	18.3257	2.37186
CXCL1	66.8202	3.81757	1.22641	3.11279	0.00185327	0.0359034	124.727	8.9135	271.649	73.5781	28.9538	3.94003	21.2192	1.58124
CXCL2	112.635	7.33526	1.19804	6.12273	9.19851e-10	2.8605e-07	223.894	1.37479	40.2442	204.639	426.8	0.788007	0.964511	2.37186
EREG	436.087	5.50185	1.41159	3.89763	9.71379e-05	0.00419093	853.358	18.8157	56.5935	2353.35	150.131	5.51605	10.6096	40.3216
ART3	64.9583	5.16041	1.44248	3.57747	0.00034694	0.0106987	126.35	3.56648	52.8206	3.44897	322.781	1.57601	6.75157	2.37186
CXCL11	35.9083	5.2606	1.6023	3.28315	0.00102656	0.0242176	69.9464	1.87019	2.51526	85.0747	122.249	0.788007	4.82255	0
ANXA3	3950.13	2.92977	0.656783	4.46079	8.16593e-06	0.000588453	6983.63	916.632	7499.26	7702.71	5748.93	747.03	1571.19	431.678
LINC01094	28.4697	3.77099	1.1884	3.17316	0.00150791	0.0312074	52.9935	3.94595	13.834	117.265	27.8814	1.57601	8.6806	1.58124
ANTXR2	1995.01	6.37054	1.4004	4.54909	5.38783e-06	0.000422717	3942.37	47.6508	83.0037	10297.5	1446.62	15.7601	52.0836	75.1088
HSD17B11	834.666	5.45027	1.44117	3.78183	0.000155681	0.00596475	1631.96	37.3733	125.763	4437.68	332.432	24.4282	82.9479	4.74371
RP11-742B18.1	12.2942	-6.85399	1.58867	-4.3143	1.60109e-05	0.00102508	0	24.5884	0	0	0	28.3682	10.6096	34.7872
SPP1	54.5126	2.63348	0.813635	3.23668	0.0012093	0.0268366	93.7948	15.2304	99.353	59.7822	122.249	6.30405	29.8998	9.48743
RP11-696N14.1	109.043	2.55387	0.667956	3.82342	0.000131616	0.00527896	186.376	31.7091	85.519	265.571	208.038	42.5524	24.1128	28.4623
ADH6	25.1913	3.29098	0.895409	3.67539	0.000237487	0.00821767	45.7389	4.64362	30.1832	44.8367	62.197	9.45608	2.89353	1.58124
ENPEP	120.501	-6.66927	1.62095	-4.11442	3.88148e-05	0.00204718	2.35576	238.646	3.7729	1.14966	2.14472	420.008	295.14	0.790619
ARSJ	690.846	3.56232	1.02336	3.48101	0.000499534	0.0141054	1273.86	107.829	812.43	2202.74	806.416	14.1841	97.4156	211.886
NDST4	33.921	-4.59658	1.47023	-3.12643	0.00176942	0.0349866	2.69276	65.1493	1.25763	5.74829	1.07236	55.1605	1.92902	138.358
LINC02263	53.4467	8.46209	1.91934	4.40886	1.03915e-05	0.000719146	106.572	0.321504	5.03053	39.0884	275.597	0	0.964511	0
PRSS12	46.0932	4.46186	1.38016	3.23285	0.0012256	0.027023	88.1237	4.06275	62.8816	189.694	11.796	0.788007	10.6096	0.790619
RP11-170N16.3	11.5315	2.89173	0.901198	3.20876	0.00133309	0.0285517	20.374	2.68901	26.4103	21.8435	12.8683	3.94003	0.964511	3.16248
IL15	185.16	3.47178	1.11605	3.11077	0.00186603	0.036005	339.621	30.6986	290.513	481.707	246.643	2.36402	72.3383	17.3936
DCHS2	16.5495	4.51682	1.39477	3.2384	0.00120201	0.0267493	31.7259	1.37305	76.7156	3.44897	15.0131	2.36402	0.964511	0.790619
LRAT	32.0698	4.07059	1.25856	3.23432	0.00121932	0.0269341	60.5467	3.59294	103.126	3.44897	75.0653	6.30405	2.89353	1.58124
GUCY1A1	915.267	9.37236	1.47241	6.3653	1.94905e-10	7.65082e-08	1827.79	2.74784	1041.32	20.6938	4421.35	3.15203	1.92902	3.16248
GUCY1B1	183.297	5.00579	1.64144	3.04963	0.00229123	0.0415004	355.489	11.1052	1004.85	55.1836	6.43417	4.72804	27.0063	1.58124
KLHL2	1055.58	1.83676	0.564103	3.25608	0.00112963	0.0256631	1649.43	461.735	1038.8	1701.49	2207.99	650.106	376.159	358.941
CPE	7925.89	-4.16839	1.06278	-3.92215	8.77623e-05	0.00389161	835.093	15016.7	163.492	1096.77	1245.01	33133.3	6501.77	5414.95
DDX60	863.102	3.82447	0.698477	5.47544	4.36419e-08	8.16411e-06	1612.33	113.876	1087.85	2267.13	1482	44.9164	159.144	137.568
DDX60L	1283.7	3.26095	0.655566	4.97426	6.54984e-07	7.36319e-05	2324.9	242.49	1648.76	3773.18	1552.78	362.483	195.796	169.192
GLRA3	84.0047	-4.78168	1.41554	-3.37799	0.000730165	0.0189014	5.85832	162.151	1.25763	3.44897	12.8683	428.676	13.5031	44.2747
FRG1-DT	13.9555	-2.9932	0.937997	-3.19105	0.00141756	0.0298535	3.14796	24.7631	3.7729	4.59863	1.07236	27.5802	13.5031	33.206
ADAMTS16	184.474	7.17862	1.88947	3.79927	0.000145125	0.00567812	366.375	2.57203	11.3187	835.801	252.005	0	7.71609	0
C5orf49	12.8122	-6.91295	1.94894	-3.54703	0.000389602	0.0117791	0	25.6244	0	0	0	49.6444	1.92902	25.2998
CTNND2	421.404	-10.1272	2.03784	-4.96956	6.71046e-07	7.50851e-05	0.740673	842.067	0	1.14966	1.07236	1841.57	683.838	0.790619
TRIO	9828.13	2.30319	0.713038	3.23011	0.00123743	0.0272337	16344.7	3311.59	11218.1	27563.1	10252.9	5036.15	1766.98	3131.64
ANKH	1836.93	2.45176	0.647791	3.78481	0.000153829	0.00593144	3106.04	567.816	3759.06	3268.48	2290.56	653.258	808.26	241.929
MYO10	6919.53	2.87556	0.435955	6.59601	4.2237e-11	1.87978e-08	12179.4	1659.64	11961.3	13102.7	11474.3	1878.61	1953.13	1147.19
CDH10	37.4074	-5.28726	1.72492	-3.06522	0.00217511	0.0400565	1.84903	72.9657	1.25763	0	4.28945	0.788007	148.535	69.5745
CDH6	11.0877	4.19656	1.31482	3.19174	0.00141417	0.0298084	21.0071	1.16834	16.3492	40.238	6.43417	1.57601	1.92902	0
RP11-1108I11.1	7.12786	5.53542	1.53103	3.61549	0.000299783	0.00960952	13.993	0.262669	8.80343	14.9456	18.2302	0.788007	0	0
RAI14	5002.96	3.11904	0.813246	3.8353	0.000125414	0.00507268	8973.1	1032.81	4355.18	6978.42	15585.7	415.28	963.546	1719.6
AGXT2	35.1063	-7.39605	2.45772	-3.00931	0.00261838	0.0459657	0.383219	69.8293	0	1.14966	0	7.88007	0	201.608
PRLR	22050.8	-4.94298	1.19752	-4.12768	3.66439e-05	0.00195857	1388.59	42713	2120.37	564.482	1480.93	14508	4179.22	109452
CTD-2046J7.1	25.5631	-5.40782	1.55074	-3.48726	0.000487996	0.0139274	1.19588	49.9303	2.51526	0	1.07236	18.9122	6.75157	124.127
IL7R	616.547	7.84702	1.37602	5.70269	1.17931e-08	2.66402e-06	1227.69	5.4076	967.119	1813.01	902.929	0	15.4322	0.790619
SLC1A3	5377.45	5.23335	1.53468	3.41006	0.000649489	0.0171466	10476.4	278.552	19100.9	450.666	11877.5	55.1605	763.892	16.603
CTD-2353F22.1	19.9601	5.48627	1.36469	4.02015	5.81611e-05	0.00283639	39.0136	0.906547	62.8816	8.04761	46.1116	0	1.92902	0.790619
LIFR	1381.46	4.31434	0.783699	5.5051	3.68949e-08	7.18251e-06	2630.69	132.232	653.969	4093.93	3144.16	142.629	133.102	120.965
GHR	1100.84	-8.52124	1.58659	-5.3708	7.83876e-08	1.25133e-05	5.95606	2195.72	3.7729	2.29932	11.796	521.66	21.2192	6044.28
EMB	828.183	-4.64956	1.25774	-3.69676	0.000218366	0.0077007	63.4611	1592.9	31.4408	131.061	27.8814	3375.82	1326.2	76.69
FST	435.792	6.94036	1.19898	5.78853	7.10044e-09	1.7349e-06	864.54	7.04437	109.414	2274.02	210.183	7.09206	7.71609	6.32495
LINC01948	202.319	-4.08761	1.137	-3.59508	0.000324297	0.0101773	22.511	382.127	37.729	12.6462	17.1578	706.054	26.0418	414.284
ACTBL2	75.3152	4.21806	1.31586	3.20556	0.00134801	0.0287256	142.887	7.74342	194.933	174.748	58.9799	3.94003	19.2902	0
SGTB	404.483	1.89256	0.496217	3.81398	0.000136747	0.00541147	637.346	171.621	658.999	853.046	399.991	175.726	162.038	177.099
CD180	18.1455	3.39283	1.05965	3.20183	0.00136555	0.0289364	33.1058	3.18527	37.729	6.89795	54.6905	3.15203	4.82255	1.58124
CTC-351M12.1	260.77	-2.49099	0.799036	-3.1175	0.00182395	0.0356526	78.7294	442.81	47.79	74.7278	113.67	446.012	140.819	741.601
RP11-848G14.5	50.2507	-4.20539	1.3966	-3.01117	0.00260241	0.0457859	5.13318	95.3683	0	5.74829	9.65126	48.8564	13.5031	223.745
RP11-497H16.9	7.78534	-5.19989	1.65354	-3.1447	0.00166255	0.0334536	0.357454	15.2132	0	0	1.07236	7.88007	7.71609	30.0435
MCCC2	9544.83	-1.6862	0.514085	-3.28	0.00103809	0.0243457	4525.71	14563.9	5248.1	3508.76	4820.27	21071.3	11634.9	10985.7
ENC1	6741.68	2.26278	0.622599	3.63441	0.000278614	0.00913893	11158.2	2325.11	9529.08	16218.2	7727.44	2631.15	3107.65	1236.53
SV2C	38.6684	4.93752	1.52286	3.24226	0.00118584	0.0265131	74.9095	2.42721	32.6984	1.14966	190.88	2.36402	0.964511	3.9531
F2R	1207.29	7.11388	1.12547	6.32078	2.60241e-10	9.58688e-08	2397.28	17.3039	300.574	6096.64	794.62	18.9122	16.3967	16.603
F2RL1	4835.1	4.05205	0.87508	4.63049	3.648e-06	0.000307575	9120.32	549.888	3237.15	18564.7	5559.12	453.104	892.172	304.388
ZBED3-AS1	125.866	-2.14603	0.536926	-3.99688	6.41841e-05	0.00302537	46.4698	205.261	65.3969	32.1904	41.8221	235.614	157.215	222.955
EDIL3	1578.69	6.04668	1.61769	3.73784	0.000185608	0.00674415	3110.34	47.0431	33.9561	8831.67	465.405	98.5008	34.7224	7.90619
EDIL3-DT	35.061	5.37547	1.4855	3.61863	0.000296163	0.0095556	68.4846	1.63746	2.51526	179.347	23.592	1.57601	0.964511	2.37186
MEF2C	208.893	6.62636	0.972402	6.81443	9.46407e-12	4.92646e-09	413.604	4.18147	109.414	846.148	285.248	3.15203	3.85804	5.53433
LUCAT1	309.346	5.07407	0.909176	5.58096	2.39196e-08	4.92288e-06	600.838	17.8547	154.689	1238.18	409.642	21.2762	21.2192	11.0687
ELL2	4101.35	3.81653	0.581536	6.56284	5.27936e-11	2.29844e-08	7659.02	543.674	7646.4	5186.11	10144.5	308.111	689.625	633.286
CTD-2337A12.1	8.39158	6.75726	1.70406	3.96538	7.32791e-05	0.00337467	16.7832	0	18.8645	5.74829	25.7367	0	0	0
MIR583HG	10.1494	7.03127	1.63735	4.2943	1.75243e-05	0.00109792	20.2988	0	23.895	8.04761	28.9538	0	0	0
CAST	11353	1.88172	0.562323	3.34633	0.000818876	0.0205319	17859.6	4846.51	18741.2	20760.5	14076.9	3304.11	7568.52	3666.89
SLCO4C1	15.7809	-3.92223	1.24656	-3.14644	0.00165273	0.0333868	1.97254	29.5893	3.7729	0	2.14472	48.0684	32.7934	7.90619
EFNA5	1171.69	2.49306	0.770029	3.23762	0.00120533	0.0267934	1989.86	353.509	1695.29	1911.88	2362.41	91.4088	472.61	496.509
CAMK4	149.899	6.68536	1.06419	6.28213	3.3396e-10	1.19353e-07	296.875	2.92347	334.53	503.55	52.5457	1.57601	4.82255	2.37186
STARD4-AS1	138.114	2.86381	0.810315	3.53419	0.000409022	0.0122272	242.936	33.2921	267.876	204.639	256.294	22.0642	10.6096	67.2026
NREP	176.536	3.07356	0.815361	3.76956	0.000163533	0.00616659	315.65	37.4209	294.286	344.897	307.768	20.4882	13.5031	78.2713
ARL14EPL	38.6854	7.99538	1.99823	4.00124	6.3012e-05	0.00298186	77.1082	0.262669	2.51526	21.8435	206.966	0.788007	0	0
SEMA6A	540.664	-3.96431	1.18739	-3.33867	0.000841816	0.0208884	65.1064	1016.22	45.2748	110.367	39.6774	502.748	75.2318	2470.68
LINC00992	761.142	-8.55767	1.56182	-5.47928	4.27056e-08	8.05185e-06	3.99375	1518.29	1.25763	0	10.7236	855.775	112.848	3586.25
TNFAIP8	796.282	1.81429	0.559418	3.24317	0.00118208	0.0264997	1239.93	352.638	782.247	1424.43	1513.1	222.218	416.669	419.028
SLC27A6	105.341	-7.51934	1.65799	-4.53521	5.75469e-06	0.000444503	1.13412	209.548	1.25763	0	2.14472	337.267	287.424	3.9531
LINC02863	9.73608	4.04137	1.12974	3.57724	0.000347242	0.0106987	18.3626	1.10951	15.0916	20.6938	19.3025	2.36402	0.964511	0
TCF7	280.888	2.93348	0.903701	3.24608	0.00117007	0.0263322	496.769	65.0068	1072.76	277.068	140.479	44.9164	60.7642	89.34
TGFBI	4488.89	3.86628	1.1653	3.31785	0.000907121	0.0220518	8401.62	576.162	3245.95	9588.15	12370.8	531.117	1164.16	33.206
KIF20A	7459.66	1.23097	0.314425	3.915	9.04054e-05	0.00397203	10462.2	4457.16	10229.6	10674.6	10482.3	4479.82	4229.38	4662.28
MZB1	327.411	-3.64512	1.20246	-3.03138	0.00243435	0.0435329	48.4673	606.354	31.4408	100.02	13.9407	44.9164	1083.15	691.001
STING1	1793.08	3.28186	1.03377	3.17466	0.00150013	0.0311001	3251.73	334.441	3219.54	2099.28	4436.36	114.261	817.905	71.1557
HBEGF	883.852	4.94178	1.30374	3.79046	0.000150367	0.00582612	1712.01	55.6954	391.124	4668.76	76.1377	52.7965	46.2965	67.9932
APBB3	811.603	-1.50827	0.454832	-3.3161	0.000912818	0.0221229	422.286	1200.92	531.978	387.435	347.445	1231.65	921.108	1450
PCDHA2	48.1736	-4.38956	1.31054	-3.34942	0.000809815	0.0203439	4.42605	91.9212	10.0611	0	3.21709	63.0405	22.1837	190.539
PCDHA4	96.8476	-5.94593	1.36497	-4.35608	1.32412e-05	0.000866286	3.09643	190.599	3.7729	2.29932	3.21709	6.30405	128.28	437.212
PCDHA6	142.848	-7.52061	1.50441	-4.99905	5.76147e-07	6.63842e-05	1.55333	284.142	2.51526	0	2.14472	719.45	106.096	26.881
PCDHA13	55.1161	-5.26414	1.32491	-3.97319	7.09161e-05	0.00329726	2.83673	107.396	6.28816	1.14966	1.07236	263.982	20.2547	37.9497
PCDHAC2	45.255	-4.58466	1.245	-3.68246	0.000230998	0.00806304	3.67515	86.8348	8.80343	1.14966	1.07236	139.477	13.5031	107.524
PCDHB8	257.265	-5.2667	1.59583	-3.30028	0.00096587	0.0231741	13.0237	501.507	8.80343	19.5442	10.7236	113.473	1.92902	1389.12
PCDHB16	169.89	-5.68386	1.34281	-4.23282	2.30784e-05	0.00137465	6.47342	333.307	1.25763	14.9456	3.21709	583.913	18.3257	397.681
PCDHGA1	173.446	-3.47541	1.01385	-3.42793	0.000608203	0.0162339	28.5877	318.305	16.3492	27.5918	41.8221	169.421	63.6577	721.835
PCDHGA2	150.022	-2.86032	0.942483	-3.03488	0.00240632	0.0431283	36.2509	263.793	13.834	24.1428	70.7759	371.939	344.33	75.1088
ARAP3	427.456	3.85184	0.929453	4.1442	3.40995e-05	0.00184314	799.447	55.4647	494.25	1317.51	586.582	12.6081	111.883	41.9028
ARHGAP26	854.437	2.41983	0.750108	3.22598	0.00125543	0.0274784	1439.72	269.152	1526.77	2088.93	703.469	194.638	469.717	143.102
CTB-107A22.1	42.1817	-8.63077	1.97473	-4.37061	1.23898e-05	0.000831018	0	84.3635	0	0	0	19.7002	9.64511	223.745
C5orf46	19.4229	5.43385	1.56151	3.47988	0.000501646	0.0141277	37.9392	0.906547	86.7766	3.44897	23.592	0	1.92902	0.790619
ADRB2	734.692	6.70709	1.43097	4.68708	2.77129e-06	0.000245772	1455.41	13.9768	1160.79	3128.22	77.21	0.788007	30.8643	10.278
SH3TC2	1289.44	5.14258	0.515762	9.97084	2.04492e-23	1.22414e-19	2507.78	71.0968	2993.16	2735.04	1795.13	52.0084	96.4511	64.8308
AFAP1L1	436.542	5.75954	1.18147	4.87488	1.08876e-06	0.000113117	857.285	15.7991	1028.74	1483.06	60.0523	7.09206	8.6806	31.6248
PCYOX1L	1042.14	-1.66992	0.534604	-3.12366	0.00178614	0.035201	498.456	1585.82	565.935	505.85	423.583	1818.72	890.243	2048.49
CYFIP2	1544.07	-4.25326	0.862552	-4.93101	8.1805e-07	8.94439e-05	153.803	2934.34	80.4885	131.061	249.86	806.919	5006.77	2989.33
CCNJL	1029.9	2.95996	0.547111	5.41016	6.29688e-08	1.03985e-05	1825.25	234.556	1060.18	2338.4	2077.16	197.002	205.441	301.226
LINC02159	19.9445	6.18262	1.95078	3.16931	0.00152803	0.0315148	39.3629	0.526209	59.1087	0	58.9799	0.788007	0	0.790619
CTB-33O18.1	22.7709	-7.74139	2.48154	-3.11959	0.00181101	0.0354866	0	45.5419	0	0	0	45.7044	0	90.9212
EIF4E1B	27.6626	-7.04967	1.96055	-3.59577	0.000323434	0.0101636	0.419211	54.9061	1.25763	0	0	23.6402	1.92902	139.149
FAM153CP	360.906	-6.20951	1.49394	-4.15648	3.23185e-05	0.00178311	9.65453	712.157	21.3797	1.14966	6.43417	1417.62	706.986	11.8593
IRF4	47.2722	4.19813	1.14399	3.66971	0.000242823	0.00831815	89.6926	4.85181	64.1392	193.143	11.796	7.09206	1.92902	5.53433
LINC01622	6.51699	6.38818	2.03321	3.14192	0.00167842	0.033688	13.034	0	31.4408	2.29932	5.36181	0	0	0
RP5-856G1.3	13.0501	7.39429	1.84203	4.0142	5.96476e-05	0.00286225	26.1003	0	27.6679	3.44897	47.1839	0	0	0
FOXQ1	548.633	9.31286	1.15466	8.06546	7.29627e-16	1.09193e-12	1095.51	1.75339	1799.67	1316.36	170.506	1.57601	2.89353	0.790619
FOXF2	128.178	9.72606	1.77822	5.46954	4.51206e-08	8.31088e-06	256.035	0.321504	35.2137	644.958	87.9337	0	0.964511	0
SERPINB9P1	82.2659	4.60006	1.53074	3.00513	0.00265472	0.0463318	158.035	6.49623	408.731	63.2312	2.14472	2.36402	2.89353	14.2311
SERPINB9	967.108	7.01476	1.76901	3.96536	7.32858e-05	0.00337467	1919.38	14.8348	198.706	5555.15	4.28945	30.7323	10.6096	3.16248
NRN1	36.6892	5.12412	1.47053	3.48453	0.000492996	0.0139886	71.3043	2.07402	28.9255	8.04761	176.94	2.36402	3.85804	0
LINC00518	15.2134	5.76123	1.40555	4.09891	4.15106e-05	0.00215612	29.9005	0.526209	35.2137	44.8367	9.65126	0.788007	0	0.790619
ADTRP	27.4658	3.82982	1.09794	3.48817	0.000486341	0.0139003	51.2492	3.68241	80.4885	52.8843	20.3749	1.57601	8.6806	0.790619
RP3-413H6.3	15.2895	4.67923	1.28618	3.63808	0.000274673	0.00904684	29.409	1.17009	59.1087	18.3945	10.7236	0	1.92902	1.58124
PHACTR1	474.103	-4.82669	1.33638	-3.61176	0.000304126	0.00972271	32.2755	915.93	38.9866	14.9456	42.8945	17.3361	607.642	2122.81
GFOD1	1499.59	3.14815	0.809524	3.88888	0.000100707	0.00429843	2695.24	303.935	4091.08	1803.81	2190.84	542.149	94.522	275.135
RNF182	92.2679	5.78706	1.57552	3.67312	0.00023961	0.00825534	181.266	3.2697	114.445	420.775	8.57889	7.88007	1.92902	0
RIPOR2	413.347	7.56645	1.6568	4.5669	4.95001e-06	0.000398352	822.31	4.38425	2223.49	16.0952	227.341	0.788007	11.5741	0.790619
H2AC9P	6.95011	-6.03136	1.93877	-3.11092	0.00186506	0.036005	0	13.9002	0	0	0	32.3083	3.85804	5.53433
H1-3	27.0514	-4.18368	1.31157	-3.18982	0.00142364	0.0299231	2.87272	51.23	7.54579	0	1.07236	101.653	29.8998	22.1373
BTN3A3	549.136	3.49133	0.936255	3.72903	0.000192216	0.00694209	1008.54	89.7367	825.007	1070.33	1130.27	11.0321	142.748	115.43
H2BC13	27.0241	-2.07692	0.67984	-3.05501	0.0022505	0.0410421	10.3567	43.6915	7.54579	14.9456	8.57889	59.8885	30.8643	40.3216
ZKSCAN8	2447.26	1.37145	0.447532	3.06448	0.00218052	0.0400565	3530.13	1364.38	3263.56	4425.03	2901.81	1694.21	1307.88	1091.05
RP5-874C20.7	10.5963	5.23297	1.45511	3.59627	0.000322807	0.0101572	20.6665	0.526209	25.1526	5.74829	31.0985	0.788007	0	0.790619
OR2H2	4.02872	5.69851	1.71821	3.31653	0.000911414	0.0221113	8.05743	0	7.54579	8.04761	8.57889	0	0	0
HLA-H	2134.96	4.52102	1.39517	3.24049	0.00119324	0.0266299	4091.72	178.198	1388.43	10783.8	102.947	349.087	108.025	77.4807
HLA-K	231.928	5.871	1.78693	3.28552	0.00101796	0.0241098	456.052	7.80417	174.811	1193.35	0	6.30405	11.5741	5.53433
HLA-A	16002.1	4.31397	1.02263	4.2185	2.4593e-05	0.00145044	30472.2	1531.98	28545.7	58429.1	4441.72	2303.34	569.061	1723.55
PSORS1C1	166.236	3.89768	0.868926	4.48564	7.26968e-06	0.000533218	311.603	20.8697	471.612	397.782	65.4141	26.0042	14.4677	22.1373
POU5F1	69.546	2.78524	0.526301	5.2921	1.20919e-07	1.7655e-05	121.553	17.5386	140.855	106.918	116.887	21.2762	11.5741	19.7655
LINC02571	8.7197	-6.35806	2.10563	-3.01955	0.00253153	0.0447692	0	17.4394	0	0	0	11.0321	0.964511	40.3216
SLC44A4	114.103	-4.75643	1.32145	-3.59939	0.000318964	0.0100627	8.14495	220.062	8.80343	9.19726	6.43417	10.2441	583.529	66.412
CFB	113.853	2.71914	0.832528	3.26612	0.00109031	0.0252246	197.714	29.9915	241.465	158.653	193.025	8.66807	21.2192	60.087
C4B	27.3787	3.4565	1.12551	3.07106	0.00213304	0.039471	50.2227	4.53466	32.6984	16.0952	101.874	3.15203	0.964511	9.48743
HLA-DRA	539.406	5.55333	0.955426	5.81242	6.15777e-09	1.53591e-06	1056.33	22.4842	140.855	1272.67	1755.46	19.7002	19.2902	28.4623
PSMB8-AS1	141.235	3.73356	1.09218	3.41846	0.000629769	0.0166812	262.669	19.801	264.103	216.136	307.768	0.788007	35.6869	22.928
HLA-DPA1	83.5095	4.76369	1.1386	4.18382	2.86645e-05	0.00163812	161.081	5.93834	56.5935	380.537	46.1116	1.57601	6.75157	9.48743
HLA-DPB1	41.0625	3.89973	0.870073	4.48207	7.39209e-06	0.000538005	76.9229	5.2022	26.4103	120.714	83.6442	4.72804	7.71609	3.16248
LINC01016	63.8014	-9.22771	1.75038	-5.27182	1.35075e-07	1.93675e-05	0	127.603	0	0	0	74.0726	24.1128	284.623
SRPK1	5759.87	1.68863	0.544332	3.10221	0.00192083	0.0367208	8792.12	2727.62	6484.35	12340.4	7551.57	2133.92	3805.96	2242.99
STK38	6085.29	1.53271	0.427686	3.58374	0.000338708	0.0105057	9044.56	3126.02	7064.12	11695.5	8374.07	3523.18	2874.24	2980.63
PIM1	1185.38	3.39395	0.506521	6.70052	2.07683e-11	1.03603e-08	2164.87	205.887	1510.42	2677.55	2306.65	275.014	163.967	178.68
TMEM217	40.0868	3.32754	0.758537	4.38679	1.15037e-05	0.000780329	72.8367	7.3368	105.641	67.8298	45.0392	4.72804	12.5386	4.74371
LRFN2	12.4896	-5.89256	1.61568	-3.6471	0.000265216	0.00882028	0.357454	24.6218	0	0	1.07236	45.7044	20.2547	7.90619
SCIRT	89.6031	2.9223	0.526063	5.55503	2.77561e-08	5.58503e-06	158.274	20.9319	125.763	135.66	213.4	17.3361	24.1128	21.3467
C6orf223	143.551	6.61531	1.35977	4.86504	1.14434e-06	0.000117099	284.179	2.92347	764.64	63.2312	24.6643	1.57601	4.82255	2.37186
RP5-1120P11.3	59.0319	2.33681	0.765895	3.05108	0.00228021	0.0413367	98.575	19.4889	45.2748	88.5237	161.927	30.7323	13.5031	14.2311
CLIC5	235.064	7.22573	1.48971	4.85042	1.23203e-06	0.000125004	467.002	3.12731	1302.91	87.374	10.7236	3.15203	3.85804	2.37186
TNFRSF21	5069.52	3.31956	0.796007	4.17027	3.04238e-05	0.0017021	9215.89	923.147	6312.06	17878.3	3457.29	594.157	1255.79	919.49
RP1-27K12.2	26.1201	6.57449	1.89564	3.46821	0.000523932	0.0145537	51.713	0.527079	10.0611	4.59863	140.479	0	0	1.58124
LINC01564	12.4778	5.34241	1.72057	3.10503	0.00190259	0.0365225	24.3126	0.643007	12.5763	4.59863	55.7628	0	1.92902	0
BAG2	1018.95	2.87307	0.955134	3.00803	0.00262947	0.046059	1793.2	244.704	892.919	3667.41	819.284	440.496	76.1963	217.42
KRT19P1	17.5923	-2.84061	0.824996	-3.44318	0.000574912	0.015608	4.34384	30.8407	6.28816	4.59863	2.14472	22.0642	44.3675	26.0904
LCA5	197.921	2.7345	0.771188	3.54583	0.000391377	0.0118178	344.161	51.6812	490.477	134.51	407.497	84.3167	41.474	29.2529
TTK	3118.39	1.43175	0.37237	3.84496	0.000120574	0.00492664	4550.1	1686.68	5331.1	3968.62	4350.57	1612.26	1889.48	1558.31
LINC01611	12.8874	-3.58382	1.2001	-2.98626	0.00282415	0.0483533	2.02407	23.7507	3.7729	2.29932	0	8.66807	27.0063	35.5779
SMARCE1P2	6.03677	-5.82523	1.58062	-3.68541	0.000228333	0.00801678	0	12.0735	0	0	0	11.0321	12.5386	12.6499
LINC02535	50.6325	6.83195	1.73992	3.92659	8.616e-05	0.00384635	100.359	0.905676	16.3492	279.367	5.36181	0.788007	1.92902	0
CNR1	21.1632	5.21046	1.36884	3.80646	0.000140969	0.00554269	41.216	1.11038	12.5763	9.19726	101.874	1.57601	0.964511	0.790619
GRIK2	247.058	5.75247	1.15075	4.99888	5.76651e-07	6.63842e-05	485.174	8.94119	691.698	498.952	264.873	17.3361	0	9.48743
BVES	97.796	5.13772	1.53037	3.35717	0.000787457	0.0198899	190.154	5.43754	479.158	2.29932	89.006	1.57601	11.5741	3.16248
POPDC3	315.913	5.58122	1.08024	5.16667	2.38296e-07	3.10108e-05	618.823	13.0018	725.654	773.72	357.096	10.2441	27.9708	0.790619
LAMA4	519.678	6.52985	1.41315	4.62078	3.82305e-06	0.00032008	1028.22	11.1388	2789.43	275.918	19.3025	7.88007	14.4677	11.0687
LINC02541	132.561	5.49067	1.42007	3.86648	0.000110419	0.00462626	259.305	5.81701	567.192	8.04761	202.676	1.57601	13.5031	2.37186
HDAC2-AS2	39.1953	3.56756	0.866337	4.11798	3.82209e-05	0.00203377	72.3107	6.07986	38.9866	142.558	35.3879	7.09206	4.82255	6.32495
DSE	337.253	3.51478	1.03751	3.3877	0.000704804	0.0183378	620.289	54.2162	454.005	1258.88	147.986	108.745	18.3257	35.5779
ROS1	130.636	8.74892	1.87624	4.66302	3.11604e-06	0.000268394	260.628	0.643007	275.421	4.59863	501.865	0	1.92902	0
DCBLD1	1488.93	2.28498	0.55499	4.11716	3.83569e-05	0.00203649	2470.91	506.957	2713.97	1350.85	3347.91	594.157	412.811	513.902
CEP85L	284.063	2.54894	0.6976	3.65386	0.000258323	0.00865111	485.298	82.8274	467.839	675.999	312.057	97.7128	33.7579	117.012
NCOA7	4146.19	3.45037	0.918205	3.75774	0.000171455	0.00638535	7597.29	695.091	8048.85	2092.38	12650.7	579.185	1245.18	260.904
EEF1DP5	35.7749	5.87074	1.95042	3.00998	0.00261261	0.045898	70.3227	1.22718	150.916	0	60.0523	0.788007	2.89353	0
LAMA2	33.0639	3.60097	0.920725	3.91101	9.19099e-05	0.00400871	61.0117	5.11604	84.2614	65.5305	33.2432	1.57601	10.6096	3.16248
TMEM200A	13.4271	6.46062	2.10868	3.06383	0.00218525	0.0400565	26.5906	0.26354	1.25763	3.44897	75.0653	0	0	0.790619
CCN2	4991.89	4.67867	1.43481	3.26084	0.00111083	0.025433	9608.53	375.251	5853.02	17726.6	5245.99	30.7323	1074.46	20.5561
VNN1	116.927	6.21485	1.60514	3.87184	0.000108016	0.00455359	230.697	3.15707	568.45	20.6938	102.947	0	8.6806	0.790619
EYA4	61.5255	3.73041	1.24062	3.00688	0.00263943	0.0461814	114.434	8.6169	13.834	290.863	38.605	14.9721	7.71609	3.16248
SGK1	897.241	3.89785	0.913122	4.26871	1.96609e-05	0.00121066	1681.7	112.782	1818.54	2357.95	868.613	234.826	74.2673	29.2529
IL22RA2	197.485	8.06308	1.87067	4.31026	1.63066e-05	0.00103846	393.479	1.49072	813.688	0	366.748	0.788007	2.89353	0.790619
WAKMAR2	20.1334	2.26445	0.719726	3.14627	0.00165365	0.0333868	33.2506	7.01617	30.1832	29.8911	39.6774	3.94003	11.5741	5.53433
FILNC1	28.5859	-8.06916	2.58659	-3.11961	0.0018109	0.0354866	0	57.1719	0	0	0	0	26.0418	145.474
ULBP2	442.443	2.1739	0.645536	3.36759	0.000758288	0.0194611	724.412	160.474	436.398	871.441	865.396	256.89	96.4511	128.08
RAET1L	20.4687	2.83164	0.942689	3.00379	0.00266641	0.0464005	35.8231	5.11429	50.3053	36.7891	20.3749	3.15203	10.6096	1.58124
CCDC170	850.163	-9.77824	2.00603	-4.87443	1.09125e-06	0.000113117	1.93655	1698.39	2.51526	1.14966	2.14472	4166.98	0	928.187
RNU6-813P	311.519	-11.5149	2.74466	-4.19537	2.72421e-05	0.0015643	0	623.038	0	0	0	1642.21	0	226.908
RP11-486M3.4	30.9045	6.11247	1.71273	3.56885	0.000358553	0.0109873	60.9033	0.905676	15.0916	164.401	3.21709	0.788007	1.92902	0
KIF25	23.5759	3.29277	0.867417	3.79607	0.00014701	0.00573314	42.8253	4.32647	17.6069	54.0339	56.8352	5.51605	1.92902	5.53433
AC093627.7	4.61377	5.89369	1.69177	3.48374	0.000494452	0.0140114	9.22754	0	10.0611	6.89795	10.7236	0	0	0
TTYH3	5139.89	2.19477	0.626699	3.50211	0.000461592	0.0134029	8437	1842.78	9275.04	5468.92	10567.1	2229.27	897.959	2401.11
AMZ1	1584.9	-6.78601	1.02034	-6.65074	2.91632e-11	1.42513e-08	28.4417	3141.35	13.834	42.5373	28.9538	974.764	1060.96	7388.33
ZNF853	24.9115	-2.90263	0.81527	-3.56033	0.000370392	0.0112838	5.92293	43.9	8.80343	5.74829	3.21709	23.6402	42.4385	65.6214
ETV1	1009.46	5.50831	1.29995	4.23734	2.26186e-05	0.00135911	1975.5	43.4165	357.168	4809.02	760.305	3.15203	55.9416	71.1557
AGR2	14153.8	-3.73953	1.14079	-3.27803	0.00104536	0.0244683	1971.62	26336.1	777.217	828.903	4308.75	8943.09	7418.05	62647.1
HDAC9	767.832	4.57189	0.778084	5.87582	4.20743e-09	1.0833e-06	1473.76	61.9001	1500.36	2102.72	818.212	37.8243	30.8643	117.012
ITGB8	778.606	4.61425	1.03479	4.45913	8.22917e-06	0.000589962	1496.15	61.0637	2930.28	159.802	1398.36	45.7044	43.403	94.0837
SP8	13.9709	5.63972	1.50534	3.74648	0.000179334	0.00657603	27.4156	0.526209	59.1087	9.19726	13.9407	0.788007	0	0.790619
DNAH11	485.781	3.95895	1.2615	3.13829	0.00169936	0.0339376	912.784	58.7784	1730.5	603.57	404.28	8.66807	158.18	9.48743
IL6	144.973	7.57657	1.67993	4.51005	6.48133e-06	0.000487559	288.398	1.54868	60.3664	789.815	15.0131	0.788007	3.85804	0
KLHL7-DT	48.0298	2.38022	0.763471	3.11762	0.00182315	0.0356526	80.6434	15.4162	93.0648	60.9319	87.9337	10.2441	6.75157	29.2529
IGF2BP3	561.535	5.90322	1.20773	4.88785	1.01942e-06	0.000107061	1104.54	18.5341	1515.45	1576.18	221.979	2.36402	45.332	7.90619
HOXA-AS2	430.277	7.05938	1.58839	4.44436	8.81525e-06	0.000624501	854.175	6.37856	635.104	5.74829	1921.67	3.94003	0.964511	14.2311
HOXA13	89.7554	5.86672	1.23145	4.76408	1.8972e-06	0.00017815	176.502	3.00877	21.3797	93.1223	415.004	5.51605	1.92902	1.58124
AC005013.5	28.2358	-3.62284	1.10612	-3.27526	0.00105566	0.0246133	4.24078	52.2309	6.28816	0	6.43417	20.4882	71.3738	64.8308
PDE1C	76.7253	5.30577	1.0515	5.04591	4.5136e-07	5.4862e-05	149.621	3.83002	272.906	144.857	31.0985	1.57601	6.75157	3.16248
TRGC2	44.969	-7.75354	2.47827	-3.12861	0.00175638	0.034815	0.419211	89.5188	1.25763	0	0	11.0321	257.524	0
TRGC1	717.648	-11.7566	2.34384	-5.01594	5.27744e-07	6.22504e-05	0.419211	1434.88	1.25763	0	0	352.239	3951.6	0.790619
TRGV9	22.2175	-7.70552	2.54072	-3.03281	0.00242286	0.0433678	0	44.4351	0	0	0	102.441	30.8643	0
POU6F2	193.747	-6.59779	2.03004	-3.25007	0.00115375	0.0260629	3.93199	383.562	0	0	11.796	2.36402	427.278	721.045
INHBA	876.576	4.45249	1.32529	3.35963	0.000780477	0.0197972	1676.58	76.5717	4209.3	144.857	675.588	144.205	75.2318	10.278
LUARIS	40.1031	5.19167	1.55875	3.33066	0.000866414	0.0213151	78.0979	2.10832	46.5324	160.952	26.809	0	0	6.32495
AC011294.3	73.8285	9.89358	2.05846	4.80631	1.53744e-06	0.000149651	147.657	0	261.588	2.29932	179.084	0	0	0
EPS15P1	19.0001	6.96106	1.71333	4.06288	4.84717e-05	0.00243835	37.6787	0.321504	59.1087	4.59863	49.3286	0	0.964511	0
AC004870.4	205.86	11.373	2.12194	5.35974	8.33396e-08	1.31141e-05	411.721	0	775.959	3.44897	455.754	0	0	0
SUN3	177.93	8.71349	1.82219	4.78189	1.73658e-06	0.00016501	355.011	0.848583	931.906	129.911	3.21709	0	0.964511	1.58124
C7orf57	11.3211	4.74341	1.45332	3.26383	0.00109915	0.0253313	21.8533	0.788878	7.54579	49.4353	8.57889	1.57601	0	0.790619
UPP1	2018.29	4.02264	0.606038	6.6376	3.18826e-11	1.52686e-08	3802.59	233.986	3642.1	5161.96	2603.69	125.293	260.418	316.248
RP4-724E13.2	14.3945	-4.63286	1.43104	-3.2374	0.00120623	0.0267934	1.07236	27.7167	0	0	3.21709	11.0321	49.19	22.928
SEC61G-DT	80.335	5.55985	1.60909	3.45528	0.000549716	0.0150811	157.34	3.33027	451.49	2.29932	18.2302	5.51605	2.89353	1.58124
PSPHP1	553.223	10.9254	1.49304	7.31759	2.52459e-13	1.83186e-10	1105.86	0.584172	2569.34	315.006	433.234	0.788007	0.964511	0
ZNF716	28.4396	-7.09078	2.00746	-3.53221	0.000412096	0.0123038	0.383219	56.496	0	1.14966	0	15.7601	1.92902	151.799
RP11-73B2.6	11.9478	-5.82523	1.89841	-3.06848	0.00215153	0.0397519	0.419211	23.4764	1.25763	0	0	33.0963	0.964511	36.3685
NSUN5P2	153.526	-2.09337	0.575181	-3.6395	0.000273172	0.00900977	58.2874	248.764	49.0477	68.9795	56.8352	175.726	187.115	383.45
MLXIPL	360.555	-3.29387	0.715068	-4.60637	4.09753e-06	0.000337167	66.6954	654.415	33.9561	110.367	55.7628	457.044	478.397	1027.8
ABHD11-AS1	87.3575	-3.39787	1.09289	-3.10907	0.00187674	0.0361534	15.1067	159.608	7.54579	19.5442	18.2302	53.5845	389.662	35.5779
CLIP2	1074.63	2.10205	0.597451	3.51837	0.000434208	0.0127572	1743.15	406.119	1419.87	2288.97	1520.61	208.034	565.203	445.119
NSUN5P1	1626.15	-1.27908	0.402464	-3.17812	0.00148232	0.0307914	948.992	2303.32	831.295	919.726	1095.95	1858.91	2704.49	2346.56
CCL26	25.3758	7.38399	2.00458	3.68356	0.000230003	0.00805179	50.4889	0.262669	1.25763	128.762	21.4472	0.788007	0	0
RHBDD2	3200.46	-1.21759	0.364807	-3.33763	0.000844966	0.0208929	1924.74	4476.18	1989.57	1854.4	1930.25	4830.48	4946.98	3651.08
RP11-229D13.3	51.558	-2.66552	0.688096	-3.87377	0.000107166	0.00452574	13.9984	89.1176	6.28816	20.6938	15.0131	85.8927	63.6577	117.802
SEMA3A	391.423	4.78689	1.01413	4.72019	2.35622e-06	0.000213711	755.532	27.3143	309.378	1645.16	312.057	27.5802	7.71609	46.6465
ABCB4	30.1359	-4.64183	1.00746	-4.60745	4.07639e-06	0.000336583	2.32999	57.9417	3.7729	0	3.21709	37.0363	87.7705	49.0184
AC003991.3	90.6336	5.65025	1.57269	3.59273	0.000327237	0.0102427	177.701	3.56648	80.4885	1.14966	451.464	1.57601	6.75157	2.37186
STEAP4	8341.38	5.61265	1.63825	3.42601	0.000612525	0.0163147	16348.6	334.151	9869.9	21.8435	39154.1	226.158	661.654	114.64
SAMD9	2490.15	4.38873	1.08107	4.05962	4.91527e-05	0.00246743	4753.3	227.005	1936.75	4076.69	8246.46	37.8243	528.552	114.64
SAMD9L	984.947	7.42581	1.39154	5.33639	9.48129e-08	1.46471e-05	1958.51	11.3848	461.551	3790.42	1623.56	0	9.64511	24.5092
BHLHA15	188.818	-3.56994	1.039	-3.43593	0.000590528	0.0158879	29.2871	348.348	17.6069	24.1428	46.1116	106.381	834.302	104.362
GAL3ST4	48.0477	2.25169	0.711894	3.16296	0.00156175	0.0320152	79.4737	16.6216	84.2614	75.8774	78.2824	30.7323	9.64511	9.48743
RELN	100.088	6.24927	0.885924	7.05395	1.73907e-12	1.04105e-09	197.516	2.66081	308.12	163.251	121.177	0.788007	4.82255	2.37186
CTB-111H14.1	10.9019	7.13141	1.80496	3.95101	7.78215e-05	0.00353711	21.8039	0	47.79	6.89795	10.7236	0	0	0
CTB-30L5.1	8.86249	4.31706	1.37582	3.13781	0.00170217	0.0339533	16.8764	0.848583	32.6984	11.4966	6.43417	0	0.964511	1.58124
CCDC71L	1315.83	2.65554	0.783486	3.38939	0.000700473	0.0182711	2271.14	360.524	3795.53	1056.54	1961.35	328.599	589.316	163.658
LINC02577	101.662	10.3555	1.38035	7.50207	6.2817e-14	5.37198e-11	203.324	0	142.112	259.823	208.038	0	0	0
AC002066.1	51.1403	6.90974	1.5259	4.52832	5.94554e-06	0.000455839	101.434	0.846841	35.2137	254.074	15.0131	1.57601	0.964511	0
CAV2	4999.27	6.8161	1.03345	6.59547	4.23922e-11	1.87978e-08	9910.58	87.9676	7396.14	16371.1	5964.48	148.145	107.061	8.69681
CAV1	13258.9	7.05908	1.29219	5.46289	4.68449e-08	8.5626e-06	26320.4	197.439	11516.1	61037.6	6407.36	126.869	450.426	15.0218
COMETT	5.94093	6.25477	1.70326	3.67224	0.000240429	0.00826791	11.8819	0	18.8645	10.3469	6.43417	0	0	0
MET	7540.65	3.95186	1.24103	3.18433	0.00145091	0.0303991	14165.8	915.447	7747.02	14778.9	19971.7	1161.52	1563.47	21.3467
CPED1	96.6942	5.69953	1.18575	4.80669	1.5345e-06	0.000149651	189.735	3.65352	134.567	419.625	15.0131	3.94003	3.85804	3.16248
STRIP2	931.043	2.67398	0.801223	3.33737	0.000845741	0.0208929	1609.86	252.224	1401	2922.43	506.155	192.274	196.76	367.638
AKR1B1	4395.34	8.63727	1.42555	6.0589	1.37052e-09	4.00209e-07	8768.61	22.0664	14913	11293.1	99.7296	11.0321	47.261	7.90619
AKR1B10	1514.89	6.49582	1.3111	4.95447	7.25294e-07	8.04035e-05	2996.52	33.2569	1946.81	151.755	6891	19.7002	71.3738	8.69681
RP11-84E17.1	245.67	-1.57637	0.525139	-3.00181	0.00268381	0.0466017	123.297	368.043	71.685	144.857	153.348	381.395	412.811	309.923
PARP12	1715.65	2.03395	0.562736	3.6144	0.000301048	0.00963714	2757.79	673.513	1877.65	3431.73	2964.01	401.883	896.03	722.626
DENND2A	103.533	6.89405	1.25807	5.47984	4.25708e-08	8.05185e-06	205.314	1.75252	389.866	188.544	37.5327	2.36402	2.89353	0
RP4-592P3.1	49.2955	3.80576	1.14007	3.33818	0.000843289	0.02089	92.0386	6.55245	217.57	41.3877	17.1578	3.94003	3.85804	11.8593
MGAM2	22.4582	4.90632	1.20646	4.06672	4.76793e-05	0.00241881	43.4257	1.49072	35.2137	10.3469	84.7166	0.788007	2.89353	0.790619
AC093673.5	183.373	2.0886	0.634564	3.29139	0.000996929	0.0238001	296.846	69.8995	222.601	269.02	398.919	71.7086	103.203	34.7872
RP11-208G20.2	60.5296	7.72366	1.57501	4.90388	9.39642e-07	0.00010135	120.475	0.584172	298.059	33.3401	30.0261	0.788007	0.964511	0
CLN8	1364.4	-1.4373	0.470666	-3.05375	0.00226003	0.0411844	735.96	1992.85	862.736	787.516	557.628	1523.22	1877.9	2577.42
CSMD1	35.0827	-5.42736	1.7601	-3.08355	0.00204548	0.0383847	1.61509	68.5504	3.7729	0	1.07236	0.788007	44.3675	160.496
DEFB1	83.3334	9.10429	2.02464	4.49674	6.90019e-06	0.000509954	166.404	0.262669	265.36	1.14966	232.703	0.788007	0	0
GATA4	73.2767	-5.25766	1.61433	-3.25686	0.00112651	0.0256166	3.71359	142.84	1.25763	3.44897	6.43417	51.2204	0.964511	376.335
FGL1	17.4033	4.59607	1.47863	3.10833	0.00188146	0.036215	33.4318	1.37479	25.1526	1.14966	73.993	0.788007	0.964511	2.37186
RP11-161I2.1	11.7215	7.23885	2.07125	3.49491	0.000474214	0.0136643	23.4431	0	5.03053	62.0815	3.21709	0	0	0
BMP1	1663.88	2.34358	0.536494	4.36833	1.25201e-05	0.00083508	2780.12	547.645	3242.18	3320.21	1777.98	724.966	390.627	527.343
RP11-459E5.1	296.247	-5.6534	1.58381	-3.56951	0.000357656	0.0109796	11.5653	580.928	23.895	1.14966	9.65126	1481.45	6.75157	254.579
TNFRSF10D	502.43	7.79774	1.02514	7.60649	2.81635e-14	2.80989e-11	1000.36	4.50036	329.5	2301.62	369.965	5.51605	4.82255	3.16248
LOXL2	5590.93	5.64571	1.29876	4.34699	1.38016e-05	0.000895607	10962.9	218.989	3838.29	27226.2	1824.09	355.391	282.602	18.9749
RP11-177H13.2	25.3228	3.70669	1.10885	3.34282	0.00082931	0.0206637	47.0526	3.59294	15.0916	104.619	21.4472	6.30405	2.89353	1.58124
ADAM28	71.515	4.2068	1.36328	3.08579	0.00203015	0.0381869	135.702	7.32827	57.8511	329.952	19.3025	17.3361	3.85804	0.790619
PNMA2	453.63	6.33466	1.44965	4.36977	1.24377e-05	0.000831902	896.177	11.0828	222.601	2448.77	17.1578	11.0321	4.82255	17.3936
EPHX2	469.97	-3.18583	0.871475	-3.65567	0.000256509	0.00861444	93.0742	846.867	129.536	25.2925	124.394	353.027	837.195	1350.38
CLU	26589.3	-3.9242	0.736838	-5.32573	1.00548e-07	1.52381e-05	3286.52	49892.1	4932.43	2897.14	2029.98	18443.3	68733	62500
PLAT	3838.4	6.69699	1.47432	4.54244	5.56074e-06	0.000432311	7603.54	73.2651	121.99	19101.6	3587.05	165.481	33.7579	20.5561
ASNSP1	32.5013	-6.37854	1.62789	-3.91829	8.91791e-05	0.00394132	0.776665	64.226	1.25763	0	1.07236	146.569	5.78706	40.3216
SNAI2	500.013	7.49767	1.41519	5.298	1.17076e-07	1.71987e-05	994.535	5.49133	13.834	2047.54	922.231	10.2441	3.85804	2.37186
NPBWR1	35.1738	8.82488	1.86553	4.73049	2.23975e-06	0.000205482	70.3477	0	21.3797	13.7959	175.867	0	0	0
RGS20	137.361	3.96189	0.873141	4.53752	5.69198e-06	0.000441082	258.202	16.5196	70.4274	409.278	294.899	18.1242	7.71609	23.7186
LYN	933.553	4.28333	1.04151	4.11263	3.9117e-05	0.00205859	1775.96	91.1455	871.539	1748.63	2707.71	54.3725	13.5031	205.561
TOX	106.347	7.47075	1.61257	4.63281	3.60731e-06	0.000307392	211.466	1.22805	99.353	525.394	9.65126	0	2.89353	0.790619
RP11-25K19.1	43.2212	9.12118	2.54377	3.58569	0.000336189	0.0104682	86.4424	0	47.79	211.537	0	0	0	0
CA8	630.135	-6.74687	0.832257	-8.10672	5.20051e-16	9.57894e-13	11.6451	1248.62	15.0916	8.04761	11.796	2231.64	408.953	1105.29
RP11-865I6.2	400.8	-9.93091	2.57083	-3.86292	0.000112039	0.00465759	0.838422	800.762	2.51526	0	0	122.141	0	2280.15
SULF1	528.469	-5.50975	1.5605	-3.53075	0.000414379	0.0123566	22.7097	1034.23	21.3797	41.3877	5.36181	330.963	7.71609	2764
EYA1	26.2112	5.93556	1.5052	3.94337	8.03442e-05	0.00362989	51.5756	0.846841	5.03053	41.3877	108.309	1.57601	0.964511	0
JPH1	1701.27	-4.81486	0.774134	-6.21967	4.98198e-10	1.63416e-07	116.695	3285.85	35.2137	217.285	97.5849	2758.81	3458.74	3640.01
MIR2052HG	79.1679	-4.81402	1.47114	-3.27231	0.00106673	0.0247748	5.38757	152.948	0	1.14966	15.0131	211.186	224.731	22.928
CRISPLD1	167.323	-5.22825	1.40063	-3.73278	0.000189375	0.00686018	8.6799	325.966	2.51526	14.9456	8.57889	129.233	10.6096	838.056
RMDN1	3832.69	-1.97117	0.582451	-3.38426	0.000713708	0.0185154	1557.66	6107.73	963.346	1918.78	1790.84	5747.72	8669.02	3906.45
NTAN1P2	36.143	-2.1626	0.620632	-3.48452	0.000493024	0.0139886	13.2295	59.0565	15.0916	14.9456	9.65126	78.0127	58.8352	40.3216
PDP1	5289.01	4.28178	1.09839	3.89825	9.68911e-05	0.00418783	10060.8	517.191	2204.63	5725.3	22252.6	1028.35	135.031	388.194
LRP12	1043.97	3.32637	0.849266	3.91676	8.97472e-05	0.00395375	1898.73	189.219	1123.07	3565.09	1008.02	201.73	69.4448	296.482
ZFPM2-AS1	118.863	4.94828	1.337	3.70103	0.000214727	0.00762204	230.304	7.42227	33.9561	600.122	56.8352	13.3961	0.964511	7.90619
TRPS1	13374.4	-3.51822	0.958122	-3.67199	0.000240665	0.00826791	2147.23	24601.5	3889.86	377.088	2174.75	11822.5	22334.2	39648
EXT1	8083.05	3.36466	0.821656	4.09498	4.22209e-05	0.00218827	14735.6	1430.56	3183.07	16641.3	24382.3	1254.51	1436.16	1601
CCN3	86.5373	4.22586	1.21276	3.4845	0.000493061	0.0139886	164.284	8.79079	40.2442	367.891	84.7166	14.9721	10.6096	0.790619
LINC01151	21.9011	4.71608	1.53314	3.07609	0.00209734	0.0390083	42.2254	1.57688	65.3969	2.29932	58.9799	3.94003	0	0.790619
RP11-419K12.2	130.29	6.12061	1.11391	5.4947	3.91375e-08	7.55764e-06	256.87	3.70887	110.672	213.836	446.103	6.30405	4.82255	0
GSDMC	914.855	5.66705	1.65745	3.41914	0.0006282	0.0166679	1794.34	35.3664	969.635	25.2925	4388.1	3.94003	97.4156	4.74371
KCNQ3	23.0116	7.24153	1.76139	4.11126	3.93513e-05	0.00206242	45.7017	0.321504	5.03053	34.4897	97.5849	0	0.964511	0
PEG13	36.0518	-5.57497	1.68277	-3.31297	0.000923109	0.0222821	1.45558	70.648	0	1.14966	3.21709	192.274	3.85804	15.8124
C8orf31	36.3705	2.3947	0.731774	3.27246	0.00106616	0.0247748	61.1602	11.5808	99.353	39.0884	45.0392	8.66807	8.6806	17.3936
RHPN1	3701.46	-2.86612	0.830077	-3.45284	0.00055472	0.0151977	892.912	6510.01	1321.77	325.353	1031.61	6937.61	2421.89	10170.5
RP11-909N17.2	23.1893	-4.04168	1.25656	-3.21647	0.0012978	0.0281484	2.64123	43.7373	1.25763	3.44897	3.21709	33.0963	4.82255	93.293
MAFA-AS1	28.0327	-7.0705	2.02214	-3.49655	0.000471314	0.0135971	0.357454	55.708	0	0	1.07236	13.3961	1.92902	151.799
MAFA	61.4091	-4.78819	1.19274	-4.01446	5.95828e-05	0.00286225	4.30785	118.51	5.03053	5.74829	2.14472	122.141	9.64511	223.745
RP11-661A12.9	106.984	-2.54292	0.582266	-4.36729	1.25799e-05	0.000836741	31.2494	182.718	20.1221	26.4421	47.1839	206.458	202.547	139.149
RP11-661A12.12	18.4534	-3.0737	0.994714	-3.09003	0.00200136	0.0378535	3.96062	32.9463	6.28816	3.44897	2.14472	44.1284	9.64511	45.0653
MAPK15	535.713	-4.66555	0.746957	-6.24607	4.20907e-10	1.4398e-07	40.6323	1030.79	38.9866	52.8843	30.0261	751.758	449.462	1891.16
RP11-429J17.5	21.7361	-3.72798	1.18007	-3.15912	0.00158244	0.0322207	3.0449	40.4274	3.7729	0	5.36181	56.7365	11.5741	52.9715
GRINA	7791.99	-1.47221	0.405448	-3.63107	0.000282252	0.00922789	4128.82	11455.2	3798.05	4798.67	3789.73	12397.7	8926.55	13041.3
KIFC2	2657.5	-2.33949	0.601675	-3.8883	0.000100949	0.00430112	876.937	4438.06	1080.31	795.563	754.943	5350.57	2090.09	5873.51
CTD-2517M22.14	210.995	-2.36106	0.50975	-4.6318	3.62504e-06	0.000307575	68.8242	353.165	84.2614	63.2312	58.9799	377.455	235.341	446.7
GPT	163.885	-2.7675	0.683553	-4.0487	5.15019e-05	0.00257456	41.9841	285.785	51.5629	21.8435	52.5457	223.794	181.328	452.234
GLIS3	142.008	5.26738	1.155	4.56051	5.10288e-06	0.000405941	276.765	7.2515	65.3969	498.952	265.946	0.788007	15.4322	5.53433
CD274	655.508	4.1687	1.3473	3.09412	0.00197401	0.037514	1241.89	69.1255	144.628	2590.18	990.862	12.6081	181.328	13.4405
PDCD1LG2	114.419	5.5641	1.15202	4.82986	1.36629e-06	0.000134633	224.046	4.79279	31.4408	438.02	202.676	3.15203	9.64511	1.58124
RP11-187K14.1	78.1414	-5.46375	1.75058	-3.1211	0.00180175	0.0353744	3.46411	152.819	5.03053	0	5.36181	83.5287	0.964511	373.963
LINC01235	161.241	7.43024	1.99824	3.71839	0.000200493	0.00720842	320.641	1.84042	415.019	0	546.905	3.94003	0	1.58124
CLCN3P1	36.1092	3.72703	1.22713	3.03719	0.00238794	0.042863	67.1015	5.11691	155.946	20.6938	24.6643	0.788007	10.6096	3.9531
BNC2	96.4134	6.42099	1.75857	3.65126	0.000260954	0.0087027	190.605	2.22163	81.7461	0	490.069	2.36402	1.92902	2.37186
IFNE	19.353	7.96258	2.50263	3.18168	0.00146424	0.0305678	38.706	0	23.895	0	92.2231	0	0	0
ANKRD18B	115.443	-3.84124	1.25361	-3.06414	0.00218299	0.0400565	15.0634	215.822	11.3187	25.2925	8.57889	196.214	7.71609	443.537
CYP4F26P	58.8013	-4.37023	1.3479	-3.24226	0.00118587	0.0265131	5.43174	112.171	5.03053	8.04761	3.21709	59.1005	3.85804	273.554
CA9	206.08	6.25659	1.12126	5.57998	2.40541e-08	4.92288e-06	406.783	5.37696	814.946	335.7	69.7035	3.94003	10.6096	1.58124
TPM2	1338.02	3.04106	1.01091	3.00825	0.00262756	0.046059	2386.13	289.9	5553.7	1218.64	386.05	199.366	341.437	328.898
HRCT1	36.0935	4.75121	1.2621	3.76452	0.000166869	0.00627266	69.5841	2.60284	162.235	37.9387	8.57889	0.788007	3.85804	3.16248
SPAAR	3.99661	5.68156	1.89014	3.00589	0.00264802	0.0462487	7.99322	0	15.0916	4.59863	4.28945	0	0	0
GLIPR2	201.457	2.61258	0.508759	5.13519	2.81857e-07	3.58993e-05	346.276	56.6385	372.259	408.129	258.439	38.6123	61.7287	69.5745
GNE	4322.29	3.55334	0.89467	3.97167	7.137e-05	0.00331193	7965.99	678.582	14881.6	3142.02	5874.4	207.246	954.866	873.634
CNTNAP3	490.564	6.0685	0.838517	7.23718	4.58111e-13	3.13413e-10	966.707	14.4198	1382.14	343.748	1174.24	5.51605	16.3967	21.3467
AL353791.1	14.0577	6.51954	1.62341	4.01594	5.92081e-05	0.00285834	27.7939	0.321504	55.3358	18.3945	9.65126	0	0.964511	0
RP11-111G23.1	14.4139	7.53465	1.78639	4.21781	2.4669e-05	0.00145135	28.8278	0	62.8816	16.0952	7.50653	0	0	0
RP11-292B8.1	28.8832	8.53915	2.60305	3.28044	0.00103647	0.0243417	57.7664	0	157.204	16.0952	0	0	0	0
CNTNAP3B	20.6377	6.1004	1.51595	4.02414	5.71831e-05	0.00280584	40.6324	0.643007	81.7461	22.9932	17.1578	0	1.92902	0
RP11-4L24.4	64.7543	-2.16373	0.669987	-3.22951	0.00124003	0.0272658	23.6684	105.84	26.4103	25.2925	19.3025	168.633	54.0126	94.8743
RP11-262H14.13	75.4326	-2.3055	0.732394	-3.1479	0.00164448	0.033314	25.3988	125.466	28.9255	17.2449	30.0261	213.55	56.9061	105.943
RP11-318K12.1	11.2392	6.20168	1.7624	3.51887	0.000433384	0.0127486	22.2149	0.26354	2.51526	28.7415	35.3879	0	0	0.790619
PGM5P2	28.8693	3.56402	1.08266	3.29191	0.000995112	0.0237804	53.2356	4.50297	57.8511	95.4216	6.43417	3.15203	4.82255	5.53433
IGKV1OR-2	17.1571	5.35382	1.29488	4.1346	3.55572e-05	0.00190901	33.5262	0.788007	20.1221	48.2856	32.1709	2.36402	0	0
BNIP3P4	11.2095	6.19676	1.88433	3.28857	0.00100697	0.0239205	22.1564	0.262669	1.25763	44.8367	20.3749	0.788007	0	0
ANXA1	15083	5.6801	0.93355	6.08441	1.16921e-09	3.58932e-07	29588.9	577.195	24017	40376	24373.7	420.796	1205.64	105.152
SLC28A3	378.24	9.24741	1.82087	5.07857	3.80283e-07	4.66967e-05	755.195	1.28601	1257.63	14.9456	993.007	0	3.85804	0
LINC02893	45.8619	-5.31509	1.77173	-2.99994	0.00270034	0.0466856	2.23225	89.4915	1.25763	1.14966	4.28945	0	85.8415	182.633
SHC3	538.537	5.56986	1.24876	4.46033	8.18354e-06	0.000588453	1054.9	22.1702	303.089	2687.9	173.723	46.4924	5.78706	14.2311
CDC14B	1162.06	2.88298	0.677063	4.25807	2.06197e-05	0.00126276	2046.62	277.51	1221.16	3010.95	1907.73	130.809	375.195	326.526
ABCA1	962.205	4.16002	1.31803	3.15624	0.00159817	0.0325133	1822.45	101.963	88.0343	4965.37	413.932	51.2204	140.819	113.849
PALM2AKAP2	6129.97	4.65823	1.16182	4.00941	6.08699e-05	0.00289193	11792.9	467.084	6280.62	23835.9	5262.08	33.8843	826.586	540.783
KIF12	179.583	-3.62115	1.07799	-3.35918	0.000781737	0.0198081	26.9252	332.241	7.54579	4.59863	68.6312	400.307	269.098	327.316
WHRN	935.311	-2.17849	0.420243	-5.18389	2.17306e-07	2.84338e-05	338.554	1532.07	423.822	333.401	258.439	1574.44	1635.81	1385.96
TNC	2941.9	7.61471	0.992085	7.67547	1.64816e-14	1.79387e-11	5853.84	29.9601	3019.58	2929.33	11612.6	12.6081	64.6222	12.6499
PAPPA	87.1794	3.22879	0.758685	4.25578	2.08325e-05	0.0012693	157.629	16.7295	230.147	133.36	109.381	14.1841	6.75157	29.2529
RP11-305F14.1	28.9397	8.5425	2.44671	3.49143	0.00048044	0.0137774	57.8793	0	86.7766	0	86.8613	0	0	0
TLR4	59.5043	6.36961	1.60488	3.96891	7.22019e-05	0.0033376	117.578	1.43101	7.54579	317.306	27.8814	2.36402	1.92902	0
CUTALP	1573.11	-1.37332	0.421663	-3.25691	0.00112634	0.0256166	876.27	2269.95	923.102	823.155	882.554	2527.14	1630.99	2651.74
C9orf106	211.903	-3.74034	1.01338	-3.69094	0.000223429	0.0078561	29.4405	394.366	15.0916	4.59863	68.6312	543.725	362.656	276.717
RP11-65J3.15	29.7459	-4.90911	1.0842	-4.52785	5.95856e-06	0.000455839	1.91078	57.5811	2.51526	0	3.21709	96.9248	43.403	32.4154
C9orf50	12.1608	-3.83441	1.18904	-3.2248	0.00126062	0.0275416	1.64085	22.6807	3.7729	1.14966	0	18.1242	35.6869	14.2311
PRRT1B	85.9844	-6.47289	1.40251	-4.61523	3.92656e-06	0.000326463	1.91078	170.058	2.51526	0	3.21709	31.5203	58.8352	419.819
NTNG2	53.3141	5.77553	1.67686	3.44424	0.000572658	0.0155921	104.729	1.89926	1.25763	300.061	12.8683	3.15203	0.964511	1.58124
OBP2B	54.6013	9.45813	2.67267	3.53884	0.000401897	0.0120594	109.203	0	309.378	0	18.2302	0	0	0
CCDC183	87.2433	-1.48517	0.484747	-3.0638	0.00218543	0.0400565	45.9406	128.546	41.5019	60.9319	35.3879	120.565	119.599	145.474
CCDC183-AS1	198.661	-1.75554	0.463236	-3.78972	0.000150817	0.0058341	90.7826	306.539	89.2919	106.918	76.1377	228.522	373.266	317.829
ENTPD2	778.84	-3.90717	1.1581	-3.37378	0.000741424	0.0190983	97.378	1460.3	203.736	6.89795	81.4995	473.592	1745.76	2161.55
RP11-229P13.15	6.96395	-6.03199	1.90588	-3.16494	0.00155115	0.0318819	0	13.9279	0	0	0	2.36402	12.5386	26.881
GRIN1	795.377	-4.31555	0.872444	-4.94651	7.5557e-07	8.3013e-05	76.0595	1514.7	83.0037	37.9387	107.236	646.954	755.212	3141.92
LRRC26	324.798	-4.77574	1.42011	-3.36293	0.000771186	0.0196239	22.9077	626.688	38.9866	27.5918	2.14472	61.4645	1693.68	124.918
TPRN	2264.18	-1.92646	0.590089	-3.2647	0.00109579	0.0252781	943.176	3585.19	1071.5	947.318	810.706	1707.61	4881.39	4166.56
STPG3-AS1	44.4505	-3.21755	0.963018	-3.34111	0.000834452	0.0207487	8.58707	80.3139	3.7729	8.04761	13.9407	25.2162	60.7642	154.961
STPG3	69.4614	-3.05825	0.974388	-3.13864	0.00169736	0.0339259	14.8388	124.084	6.28816	10.3469	27.8814	37.8243	96.4511	237.976
ENTPD8	123.252	-3.46288	1.13931	-3.03945	0.00237012	0.0426391	20.4865	226.018	18.8645	11.4966	31.0985	451.528	15.4322	211.095
PNPLA7	635.911	-3.7128	0.988045	-3.75772	0.000171467	0.00638535	90.1421	1181.68	104.383	93.1223	72.9206	421.584	292.247	2831.21
ADARB2	19.0752	-4.5861	1.35383	-3.3875	0.00070533	0.0183378	1.51734	36.633	1.25763	1.14966	2.14472	22.8522	4.82255	82.2244
RP11-398B16.2	184.777	-4.97885	1.64622	-3.02442	0.0024911	0.0442502	11.3281	358.225	5.03053	0	28.9538	85.8927	950.043	38.7403
KLF6	6063.34	2.01383	0.529328	3.80451	0.000142082	0.00557732	9719.83	2406.85	6280.62	13892.5	8986.39	2115.8	3011.2	2093.56
RP11-464C19.4	6.4348	5.37681	1.73172	3.10489	0.00190353	0.0365225	12.5481	0.321504	3.7729	25.2925	8.57889	0	0.964511	0
LINC00702	117.757	9.60348	1.71321	5.60556	2.07587e-08	4.32232e-06	235.193	0.321504	120.733	548.387	36.4603	0	0.964511	0
LINC00705	104.656	8.56965	1.4522	5.90114	3.61001e-09	9.60464e-07	208.786	0.526209	98.0953	456.414	71.8482	0.788007	0	0.790619
RP11-396D16.1	180.484	10.2203	1.38475	7.38062	1.5755e-13	1.21694e-10	360.704	0.26354	518.145	221.884	342.083	0	0	0.790619
AKR1C1	1181.47	4.40094	1.02381	4.29858	1.71894e-05	0.00108316	2256.17	106.781	1214.87	412.727	5140.9	174.938	82.9479	62.4589
AKR1C3	963.868	5.72766	1.20684	4.74601	2.07472e-06	0.000192555	1892.07	35.6688	114.445	3452.42	2109.34	70.1326	11.5741	25.2998
LASTR	127.922	6.46444	0.835261	7.73943	9.98669e-15	1.19566e-11	252.922	2.9226	124.506	310.408	323.853	2.36402	4.82255	1.58124
PRKCQ-AS1	62.7289	7.69009	1.82614	4.21112	2.54112e-05	0.00148407	124.815	0.643007	309.378	58.6326	6.43417	0	1.92902	0
LINP1	92.6348	8.39645	1.49141	5.62985	1.80361e-08	3.94197e-06	184.744	0.525338	52.8206	136.809	364.603	1.57601	0	0
LINC00707	77.4498	8.08967	1.35272	5.98029	2.22745e-09	6.34955e-07	154.315	0.584172	208.767	48.2856	205.893	0.788007	0.964511	0
GATA3	14259.6	-3.97503	1.19055	-3.33882	0.000841359	0.0208884	1705.13	26814.1	2282.6	616.217	2216.57	44000.7	1168.02	35273.5
GATA3-AS1	871.73	-8.33531	1.62848	-5.11847	3.08017e-07	3.86151e-05	5.38021	1738.08	5.03053	5.74829	5.36181	1503.52	1.92902	3708.79
RP11-379F12.4	22.5148	-7.72505	2.51032	-3.07732	0.00208869	0.0389211	0	45.0296	0	0	0	32.3083	0	102.78
SFTA1P	212.699	11.4201	1.51557	7.53515	4.87763e-14	4.32574e-11	425.397	0	652.711	469.061	154.42	0	0	0
CELF2	176.047	5.56056	1.20632	4.60951	4.0361e-06	0.00033441	344.787	7.30791	368.486	653.006	12.8683	7.09206	7.71609	7.11557
CAMK1D	1174.86	2.22253	0.646259	3.43907	0.00058372	0.0157401	1935.08	414.629	3040.95	1846.35	917.942	292.351	480.326	471.209
BEND7	654.347	3.7766	1.19237	3.16731	0.00153857	0.0316504	1219.75	88.9494	404.958	2339.55	914.725	138.689	4.82255	123.337
CUBN	35.5972	6.38185	1.37818	4.63062	3.64568e-06	0.000307575	70.3468	0.847712	32.6984	164.401	13.9407	0.788007	0.964511	0.790619
VIM-AS1	74.2708	4.73912	1.21556	3.89871	9.67047e-05	0.00418733	143.219	5.32266	17.6069	306.959	105.091	5.51605	0.964511	9.48743
RP11-360P7.1	23.6985	-5.97179	1.72377	-3.46437	0.000531474	0.0147123	0.714908	46.6822	0	0	2.14472	5.51605	27.0063	107.524
ITGB1-DT	38.9249	4.00463	1.20001	3.33717	0.00084636	0.0208929	73.3221	4.52769	25.1526	170.149	24.6643	9.45608	0.964511	3.16248
RET	917.817	-5.68913	1.83735	-3.09637	0.00195905	0.0372593	34.9008	1800.73	47.79	1.14966	55.7628	4957.35	2.89353	441.956
RASGEF1A	524.33	-4.57253	1.24158	-3.68284	0.000230652	0.00806272	42.3399	1006.32	90.5495	16.0952	20.3749	52.0084	1445.8	1521.15
CXCL12	2738.54	-12.7159	2.15797	-5.89252	3.80349e-09	1.00082e-06	0.838422	5476.24	2.51526	0	0	4946.32	5.78706	11476.6
DEPP1	339.36	3.86406	1.1468	3.36942	0.000753263	0.0193529	635.038	43.6812	1268.95	163.251	472.912	6.30405	95.4866	29.2529
ALOX5	134.577	3.98921	1.16678	3.41898	0.000628571	0.0166679	253.136	16.0183	539.524	80.4761	139.407	3.94003	38.5804	5.53433
ANXA8L1	225.958	5.92817	1.29174	4.5893	4.4473e-06	0.000362213	444.554	7.36308	807.4	187.394	338.866	4.72804	17.3612	0
ANXA8L2	306.429	4.60639	1.49054	3.09041	0.00199878	0.0378522	588.633	24.2263	734.457	348.346	683.094	7.09206	65.5867	0
ANXA8	32.1373	5.44084	1.13165	4.8079	1.52523e-06	0.000149651	62.7847	1.48985	95.5801	24.1428	68.6312	1.57601	2.89353	0
ZNF488	336.464	3.04402	0.559985	5.4359	5.45202e-08	9.52909e-06	600.229	72.6994	747.034	598.972	454.681	109.533	54.0126	54.5527
BICC1	399.102	5.86014	1.28637	4.55557	5.22428e-06	0.000412856	784.612	13.5919	846.387	1032.39	475.056	0.788007	37.6159	2.37186
AKR1B10P1	34.8683	5.22126	1.50559	3.46791	0.00052453	0.0145537	67.8663	1.87019	38.9866	8.04761	156.565	0.788007	4.82255	0
MYPN	370.031	4.4674	1.34597	3.3191	0.000903073	0.0220204	708.013	32.0484	1411.06	141.408	571.569	30.7323	64.6222	0.790619
HKDC1	131.516	6.40439	1.46822	4.362	1.28882e-05	0.000847821	259.965	3.06673	45.2748	718.536	16.0854	5.51605	2.89353	0.790619
COL13A1	1611.61	7.4678	1.39084	5.36928	7.90537e-08	1.2536e-05	3205.08	18.1426	721.881	8489.08	404.28	18.1242	34.7224	1.58124
CHST3	1504.47	4.50305	1.08206	4.16153	3.16121e-05	0.00176408	2881.85	127.09	2839.73	5359.71	446.103	30.7323	124.422	226.117
RP11-574K11.29	129.635	-1.83912	0.535538	-3.43415	0.000594417	0.0159625	56.5901	202.68	41.5019	73.5781	54.6905	137.901	244.021	226.117
PLAU	3898.3	6.02095	1.36926	4.39723	1.09639e-05	0.000751423	7678.29	118.311	1297.88	19525.8	2211.21	31.5203	302.856	20.5561
DUSP13	54.8957	-6.16534	1.52249	-4.04952	5.13219e-05	0.00257092	1.49157	108.3	1.25763	0	3.21709	226.946	91.6285	6.32495
RP13-39P12.3	143.809	-2.0788	0.632442	-3.28695	0.00101279	0.0240112	55.1194	232.499	79.2308	52.8843	33.2432	312.051	247.879	137.568
DLG5	11227.9	-1.47937	0.403694	-3.66457	0.000247753	0.00842528	5927.73	16528	5983.81	5983.97	5815.42	21004.3	15447.6	13132.2
RP11-126H7.4	41.855	-3.31892	0.928194	-3.57567	0.000349329	0.0107377	7.70775	76.0022	17.6069	2.29932	3.21709	87.4688	55.9416	84.5962
SFTPD	19.311	-3.55143	0.967639	-3.6702	0.000242363	0.00831431	3.00891	35.6131	2.51526	1.14966	5.36181	58.3125	27.9708	20.5561
STAMBPL1	749.133	3.92405	1.14736	3.42006	0.000626067	0.0166568	1405.65	92.6151	618.755	3339.76	258.439	20.4882	111.883	145.474
RP11-149I23.3	29.277	6.72076	1.4157	4.74731	2.06142e-06	0.000192065	58.0269	0.527079	21.3797	70.1291	82.5719	0	0	1.58124
IFIT2	1463.68	5.95159	0.784041	7.59092	3.17633e-14	3.04229e-11	2880.82	46.5521	871.539	4857.31	2913.61	32.3083	47.261	60.087
IFIT3	2542.54	7.49668	0.756397	9.91103	3.72765e-23	1.78517e-19	5057.1	27.9782	1866.33	9221.41	4083.55	27.5802	23.1483	33.206
IFIT1	1240.61	5.54967	0.867463	6.39759	1.57853e-10	6.29963e-08	2429.42	51.7954	1066.47	4066.34	2155.45	48.0684	16.3967	90.9212
IFIT5	842.097	2.43691	0.580769	4.19601	2.71662e-05	0.00156369	1421.63	262.561	1043.83	2260.23	960.836	304.959	278.744	203.98
ANKRD1	2378.64	8.96506	1.51637	5.91218	3.37615e-09	9.29217e-07	4747.74	9.53197	653.969	13449.8	139.407	2.36402	18.3257	7.90619
FRAT1	303.685	-2.24079	0.697709	-3.21164	0.00131978	0.0284447	106.071	501.299	113.187	82.7754	122.249	302.595	282.602	918.699
HOGA1	39.3914	-3.2392	0.893845	-3.62389	0.000290206	0.00941598	7.50939	71.2733	6.28816	2.29932	13.9407	55.1605	42.4385	116.221
DNMBP-AS1	28.4214	6.11093	1.6407	3.72459	0.000195634	0.00705489	56.0547	0.788007	25.1526	133.36	9.65126	2.36402	0	0
INA	38.6308	5.4416	1.69247	3.21519	0.00130357	0.0282167	75.5091	1.75252	211.282	3.44897	11.796	2.36402	2.89353	0
SH3PXD2A	2196.56	4.13338	1.06991	3.86331	0.000111863	0.00465759	4156.21	236.912	3453.46	7924.59	1090.59	106.381	532.41	71.9463
RP11-416N2.4	64.0332	5.22448	1.42427	3.66818	0.000244281	0.00832189	124.737	3.3294	337.045	26.4421	10.7236	6.30405	2.89353	0.790619
SH3PXD2A-AS1	37.3874	6.00703	1.22327	4.91064	9.07778e-07	9.83563e-05	73.6056	1.16922	160.977	28.7415	31.0985	0.788007	1.92902	0.790619
COL17A1	387.569	4.56455	1.20964	3.77347	0.000160993	0.006119	743.633	31.506	210.025	1650.91	369.965	11.0321	77.1609	6.32495
GSTO2	837.239	-5.1306	0.731339	-7.01535	2.29377e-12	1.33962e-09	46.4931	1627.98	52.8206	44.8367	41.8221	2549.99	535.303	1798.66
DUSP5	1728.04	1.86968	0.578037	3.23453	0.00121843	0.0269341	2713.61	742.479	2239.84	3792.72	2108.26	1115.03	561.345	551.061
ADRA2A	41.7183	-6.66273	2.23978	-2.97472	0.00293257	0.0496257	0.838422	82.5982	2.51526	0	0	138.689	0	109.105
VWA2	302.693	2.87568	0.797118	3.60759	0.000309052	0.00984075	532.74	72.6453	789.793	157.503	650.924	48.0684	108.99	60.8777
C10orf82	28.0122	-6.19197	1.69992	-3.6425	0.000270004	0.00895463	0.740673	55.2838	0	1.14966	1.07236	25.2162	3.85804	136.777
DMBT1	364.89	8.18778	1.35132	6.05909	1.36892e-09	4.00209e-07	727.295	2.48604	18.8645	989.856	1173.16	1.57601	1.92902	3.9531
CPXM2	55.5481	-4.9503	1.22819	-4.03056	5.5643e-05	0.00274151	3.48988	107.606	5.03053	1.14966	4.28945	259.254	19.2902	44.2747
LINC00601	12.043	7.27804	2.10253	3.46156	0.000537063	0.0148327	24.086	0	2.51526	64.3809	5.36181	0	0	0
C10orf90	10.5219	4.58274	1.47051	3.11642	0.0018306	0.0356951	20.1969	0.846841	5.03053	44.8367	10.7236	1.57601	0.964511	0
DPYSL4	41.6923	-3.96542	1.2539	-3.16248	0.00156432	0.0320152	5.02276	78.3619	5.03053	5.74829	4.28945	204.094	9.64511	21.3467
KCNQ1	91.7019	4.34042	1.07424	4.04043	5.33523e-05	0.0026615	174.785	8.61864	325.727	19.5442	179.084	13.3961	7.71609	4.74371
CDKN1C	51.4138	4.26538	1.11639	3.82068	0.000133086	0.00532628	97.7369	5.09063	64.1392	201.19	27.8814	0.788007	5.78706	8.69681
RP13-726E6.5	157.081	-4.27714	1.21948	-3.50736	0.000452584	0.0131999	15.4098	298.753	22.6374	0	23.592	285.258	455.249	155.752
CTC-342M10.2	19.8117	-5.60305	1.53393	-3.65275	0.000259451	0.00866464	0.838422	38.785	2.51526	0	0	20.4882	80.0544	15.8124
TRIM22	549.016	4.35393	1.17344	3.71039	0.000206942	0.00739585	1046.76	51.2742	1427.41	243.728	1469.14	7.88007	125.386	20.5561
HPX	189.396	-3.13536	0.981943	-3.19302	0.00140795	0.0297296	38.7416	340.051	66.6545	19.5442	30.0261	55.9485	423.42	540.783
OVCH2	40.8415	6.07812	1.56122	3.8932	9.89325e-05	0.00424541	80.4549	1.22805	210.025	19.5442	11.796	0	2.89353	0.790619
RP11-494M8.4	31.6289	5.7117	1.40027	4.07899	4.52308e-05	0.00230599	62.0297	1.22805	142.112	16.0952	27.8814	0	2.89353	0.790619
OR10A6	12.5676	5.42842	1.52711	3.5547	0.00037841	0.0114923	24.5502	0.585043	46.5324	4.59863	22.5196	0	0.964511	0.790619
OR10A3	5.07552	6.02639	1.96896	3.0607	0.00220819	0.0403626	10.151	0	22.6374	4.59863	3.21709	0	0	0
NLRP10	73.743	9.89179	2.57598	3.84001	0.000123028	0.00498462	147.486	0	359.683	82.7754	0	0	0	0
SCUBE2	551.655	-5.71628	1.37824	-4.14752	3.36092e-05	0.00182869	20.5851	1082.72	8.80343	37.9387	15.0131	1170.19	14.4677	2063.52
AMPD3	219.836	3.37001	0.858315	3.92631	8.62597e-05	0.00384635	400.913	38.7579	211.282	854.196	137.262	45.7044	31.8289	38.7403
INSC	19.0418	6.96711	2.08717	3.33807	0.000843626	0.02089	37.8201	0.26354	1.25763	105.769	6.43417	0	0	0.790619
KCNJ11	181.991	-2.91756	0.904824	-3.22445	0.00126215	0.0275499	42.5652	321.416	69.1698	9.19726	49.3286	138.689	434.994	390.566
NAV2-AS6	27.7118	5.25133	1.30879	4.01235	6.01166e-05	0.00287061	53.9927	1.43101	8.80343	93.1223	60.0523	2.36402	1.92902	0
BDNF	562.484	7.12624	1.50571	4.73282	2.21417e-06	0.000203916	1116.98	7.98608	163.492	3163.86	23.592	3.94003	5.78706	14.2311
LINC02742	60.8972	9.61573	1.64812	5.83435	5.40016e-09	1.3756e-06	121.794	0	103.126	232.231	30.0261	0	0	0
RP11-466I1.1	4.50723	5.85813	1.93963	3.02024	0.00252576	0.0447002	9.01445	0	8.80343	16.0952	2.14472	0	0	0
MPPED2	43.4283	-5.49176	1.56257	-3.51458	0.000440453	0.0128932	1.87479	84.9819	1.25763	1.14966	3.21709	180.454	0.964511	73.5276
RCN1	4336.83	2.95583	0.943653	3.13232	0.0017343	0.0344629	7683.44	990.23	9024.77	10018.1	4007.42	405.035	325.04	2240.61
RP1-65P5.5	4.64465	5.90224	1.69211	3.4881	0.000486467	0.0139003	9.2893	0	11.3187	6.89795	9.65126	0	0	0
RP4-541C22.5	10.1294	7.02633	1.82538	3.84923	0.000118488	0.00485822	20.2587	0	27.6679	29.8911	3.21709	0	0	0
ELF5	1367.23	-6.31739	2.0368	-3.10163	0.0019246	0.0367208	33.8943	2700.56	100.611	0	1.07236	131.597	494.794	7475.3
RP4-607I7.1	52.2446	5.40663	1.33007	4.06491	4.80501e-05	0.00242994	102.123	2.36663	241.465	40.238	24.6643	4.72804	0	2.37186
CD44	30128.8	5.13552	0.949701	5.40751	6.39059e-08	1.0481e-05	58590.9	1666.73	80140.1	68080.5	27552.2	3417.59	345.295	1237.32
CD44-AS1	69.1953	4.18544	1.07567	3.89101	9.98288e-05	0.00426857	131.236	7.15438	167.265	162.102	64.3417	17.3361	0.964511	3.16248
RP1-68D18.2	47.9757	4.33647	1.14659	3.78204	0.000155549	0.00596475	91.4807	4.4706	144.628	96.5713	33.2432	8.66807	0	4.74371
PRR5L	444.762	5.33085	1.17812	4.52488	6.04312e-06	0.000460836	867.938	21.5872	1749.37	762.223	92.2231	29.9443	30.8643	3.9531
RP11-872D17.8	4.70906	5.92056	1.77057	3.34387	0.000826194	0.0206505	9.41813	0	11.3187	12.6462	4.28945	0	0	0
SLC43A3	2067.34	4.94173	1.52042	3.25025	0.00115303	0.0260629	4004.42	130.265	3088.74	7309.53	1614.98	2.36402	14.4677	373.963
GLYATL1P1	20.7731	6.15598	2.03798	3.02063	0.0025225	0.0446754	40.9612	0.585043	18.8645	0	104.019	0	0.964511	0.790619
TCN1	243.701	9.2263	1.56841	5.8826	4.03868e-09	1.05115e-06	486.615	0.788007	93.0648	216.136	1150.64	2.36402	0	0
ZP1	33.4508	-5.77387	1.83843	-3.14066	0.00168569	0.0338055	1.22164	65.68	2.51526	1.14966	0	1.57601	185.186	10.278
CD5	23.0425	-2.592	0.769993	-3.36626	0.000761944	0.0194976	6.57609	39.509	7.54579	5.74829	6.43417	33.8843	22.1837	62.4589
LGALS12	50.7389	5.7039	1.87632	3.03994	0.00236626	0.0426015	99.5777	1.90013	11.3187	287.415	0	2.36402	0.964511	2.37186
TM7SF2	2332.39	-2.99737	0.717675	-4.1765	2.96028e-05	0.00167297	519.207	4145.57	735.715	405.829	416.076	4564.92	1532.61	6339.18
CLCF1	545.545	2.62444	0.852321	3.07917	0.00207579	0.0387109	938.843	152.247	496.765	1917.63	402.136	226.946	147.57	82.2244
CARNS1	64.9754	-2.20603	0.646204	-3.41383	0.000640573	0.0169299	23.131	106.82	20.1221	31.0408	18.2302	96.1368	161.073	63.2495
CPT1A	8908.89	-1.22672	0.405054	-3.02852	0.00245752	0.0438163	5334.19	12483.6	6764.8	4775.68	4462.1	11947.8	13774.2	11728.8
MYEOV	5816.19	4.71303	1.00482	4.6904	2.7267e-06	0.000242717	11205.1	427.237	4529.99	15579	13506.4	57.5245	492.865	731.323
RP11-211G23.2	206.485	4.89811	0.918629	5.33198	9.71487e-08	1.49117e-05	399.542	13.428	291.771	409.278	497.576	1.57601	17.3612	21.3467
STARD10	7828.1	-3.03824	0.76784	-3.95687	7.59391e-05	0.00347016	1699.07	13957.1	2960.47	582.877	1553.85	17485.9	15881.6	8503.9
PGM2L1	1125.97	3.54284	0.889344	3.98365	6.78636e-05	0.00316453	2073.93	178.009	2272.54	570.23	3379.01	183.606	281.637	68.7839
KCTD14	86.4664	4.18666	1.1972	3.49704	0.000470458	0.0135888	163.956	8.97705	204.994	279.367	7.50653	8.66807	4.82255	13.4405
THRSP	28.8214	-3.78801	0.923753	-4.10068	4.11946e-05	0.00214436	3.90909	53.7338	6.28816	1.14966	4.28945	29.1563	87.7705	44.2747
RP11-885L14.1	27.4903	5.32645	1.70827	3.11804	0.00182061	0.0356455	53.6672	1.31334	86.7766	3.44897	70.7759	3.94003	0	0
RP11-762L8.6	35.908	6.32301	1.97257	3.20547	0.00134841	0.0287256	70.9103	0.905676	54.0782	158.653	0	0.788007	1.92902	0
ME3	593.619	6.23718	1.55952	3.99942	6.34973e-05	0.0029989	1171.73	15.5084	710.562	2797.12	7.50653	7.88007	3.85804	34.7872
RP11-657K20.3	13.765	7.47132	1.8508	4.0368	5.41851e-05	0.00269183	27.5301	0	27.6679	3.44897	51.4734	0	0	0
FAT3	166.814	6.62872	1.15448	5.74171	9.3723e-09	2.20019e-06	330.208	3.41974	631.331	208.088	151.203	0.788007	8.6806	0.790619
RP11-712B9.2	28.447	2.25409	0.696708	3.23535	0.00121496	0.0268874	47.0412	9.85278	75.4579	35.6394	30.0261	7.88007	10.6096	11.0687
MAML2	1808.28	4.00598	0.888325	4.50959	6.49535e-06	0.000487559	3404.6	211.966	3292.48	3274.23	3647.1	32.3083	330.827	272.764
CCDC82	2126.77	3.83306	0.635948	6.02732	1.66698e-09	4.80913e-07	3974.63	278.912	3611.92	4674.51	3637.45	117.413	310.572	408.75
ARHGAP42	444.976	3.51708	1.11231	3.16196	0.00156712	0.032045	818.502	71.4495	132.051	1813.01	510.444	67.7686	19.2902	127.29
PGR	7128.33	-13.5604	2.48904	-5.44806	5.0922e-08	9.16788e-06	1.18565	14255.5	1.25763	2.29932	0	2307.28	0	40459.1
TRPC6	33.3731	-8.29295	2.06109	-4.02357	5.73219e-05	0.0028069	0	66.7462	0	0	0	40.9764	1.92902	157.333
BIRC3	1236.07	3.7857	1.10008	3.4413	0.000578928	0.0156815	2304.97	167.159	2219.72	3435.18	1260.03	10.2441	238.234	252.998
CASP1	281.659	5.96534	1.55951	3.82514	0.000130697	0.00525089	554.4	8.91786	931.906	31.0408	700.252	0	21.2192	5.53433
POU2AF1	70.931	5.00614	1.11323	4.49694	6.89384e-06	0.000509954	137.562	4.30001	262.845	27.5918	122.249	0.788007	5.78706	6.32495
NCAM1	200.792	5.35952	1.38272	3.87607	0.000106158	0.00449108	391.994	9.58906	692.955	6.89795	476.129	3.15203	19.2902	6.32495
NNMT	926.028	8.43225	1.54081	5.47262	4.4342e-08	8.23076e-06	1846.65	5.40673	330.757	1573.88	3635.31	0.788007	15.4322	0
CADM1	1854.61	-4.93004	1.04367	-4.72376	2.3152e-06	0.000210788	117.747	3591.47	20.1221	121.864	211.255	2129.19	1380.21	7265
DSCAML1	200.936	-5.8231	1.94257	-2.99763	0.00272089	0.0470071	7.00307	394.868	18.8645	0	2.14472	213.55	0.964511	970.09
TTC36	49.894	-3.27386	1.04795	-3.12407	0.0017837	0.0351819	9.35637	90.4317	10.0611	12.6462	5.36181	15.7601	193.867	61.6683
UBASH3B	2837.23	6.77049	0.868713	7.79369	6.50783e-15	8.46447e-12	5622.85	51.6032	7139.58	7120.98	2607.98	15.7601	100.309	38.7403
OR8D1	7.56057	-6.15305	1.93382	-3.18182	0.00146355	0.0305678	0	15.1211	0	0	0	14.9721	1.92902	28.4623
ROBO4	166.873	10.1073	2.13372	4.73692	2.16992e-06	0.000200613	333.482	0.26354	59.1087	938.121	3.21709	0	0	0.790619
FEZ1	174.24	-4.08003	1.20806	-3.37736	0.000731857	0.0189247	19.4268	329.052	11.3187	12.6462	34.3156	408.188	14.4677	564.502
ETS1	3098.83	8.02101	1.11878	7.16944	7.53037e-13	4.87337e-10	6173.81	23.8505	4936.21	12209.4	1375.84	8.66807	54.9771	7.90619
LINC02873	20.9147	7.10145	1.93806	3.6642	0.000248111	0.00842528	41.5079	0.321504	2.51526	108.068	13.9407	0	0.964511	0
IGSF9B	235.804	-5.04285	1.19777	-4.2102	2.55142e-05	0.00148647	13.8879	457.72	11.3187	20.6938	9.65126	563.425	18.3257	791.41
RP11-598F7.4	122.148	2.28224	0.682706	3.34293	0.000828976	0.0206637	202.669	41.6262	103.126	172.449	332.432	49.6444	27.0063	48.2278
B4GALNT3	1089.41	3.22753	1.05261	3.06621	0.00216792	0.039993	1968.67	210.156	2644.8	146.007	3115.21	213.55	141.783	275.135
WNT5B	226.941	4.61723	1.3557	3.40579	0.000659719	0.0173593	436.056	17.827	137.082	1117.47	53.6181	7.88007	42.4385	3.16248
CACNA2D4	67.9787	-4.37692	1.39439	-3.13895	0.00169553	0.0339176	6.24971	129.708	5.03053	12.6462	1.07236	78.0127	304.785	6.32495
LRTM2	25.0253	-5.99275	1.69074	-3.54446	0.000393422	0.0118497	0.776665	49.274	1.25763	0	1.07236	14.9721	127.315	5.53433
ANO2	44.6915	-4.78605	1.39141	-3.43971	0.000582346	0.0157242	3.13774	86.2453	2.51526	6.89795	0	8.66807	110.919	139.149
LPAR5	61.9721	4.20994	1.20686	3.48834	0.000486029	0.0139003	117.606	6.33817	262.845	78.1768	11.796	11.8201	4.82255	2.37186
C1RL-AS1	187.732	3.75964	1.16621	3.22382	0.00126491	0.0275849	349.677	25.7872	481.673	128.762	438.596	2.36402	12.5386	62.4589
RP11-273B20.1	70.0672	2.96691	0.841671	3.52502	0.000423456	0.0125646	124.309	15.8256	138.34	75.8774	158.71	11.8201	4.82255	30.8341
OVOS	37.2306	5.71363	0.920374	6.20794	5.36839e-10	1.72894e-07	73.0882	1.37305	99.353	60.9319	58.9799	2.36402	0.964511	0.790619
ETV6	1657.05	2.30292	0.665133	3.46234	0.000535493	0.0148064	2755.55	558.547	2769.31	3594.98	1902.37	396.367	960.653	318.619
RPL13AP20	96.0962	3.60136	1.11989	3.21581	0.00130076	0.0281871	177.523	14.6692	140.855	371.34	20.3749	13.3961	25.0773	5.53433
LINC01559	113.693	10.5168	1.99632	5.26807	1.37865e-07	1.95379e-05	227.385	0	98.0953	10.3469	573.714	0	0	0
PTPRO	21.6659	-4.38961	1.43771	-3.0532	0.00226415	0.0412063	1.99831	41.3334	3.7729	1.14966	1.07236	4.72804	12.5386	106.734
SLCO1B3	18.4928	6.92457	2.1261	3.25694	0.00112621	0.0256166	36.722	0.26354	1.25763	104.619	4.28945	0	0	0.790619
BHLHE41	561.479	5.32457	0.978622	5.44089	5.30151e-08	9.47348e-06	1095.62	27.3353	1404.78	416.176	1465.92	51.2204	26.0418	4.74371
ARNTL2	1068.56	3.68508	0.748245	4.92496	8.43772e-07	9.18369e-05	1982.93	154.185	1183.43	3808.82	956.547	180.454	174.576	107.524
LRRK2	220.91	-5.30245	1.48905	-3.56095	0.00036951	0.0112712	10.9019	430.918	2.51526	18.3945	11.796	8.66807	123.457	1160.63
PRICKLE1	561.622	7.49323	0.926829	8.0848	6.22681e-16	9.94007e-13	1116.96	6.28438	549.585	721.985	2079.31	3.15203	12.5386	3.16248
SLC38A4	125.543	5.99832	1.49523	4.01163	6.03015e-05	0.00287061	247.227	3.85909	33.9561	701.291	6.43417	3.94003	2.89353	4.74371
PRPH	37.2166	-3.79227	1.22615	-3.09282	0.00198261	0.0376178	5.01744	69.4157	7.54579	0	7.50653	52.7965	20.2547	135.196
BCDIN3D-AS1	67.04	-2.10331	0.691418	-3.04203	0.00234991	0.0423826	25.2725	108.807	20.1221	14.9456	40.7497	96.9248	71.3738	158.124
GALNT6	5405.94	-1.80732	0.574597	-3.14536	0.00165882	0.0334536	2402.61	8409.27	1814.76	1772.77	3620.29	10227.5	9431.95	5568.33
SCN8A	115.312	-3.6259	1.13884	-3.18386	0.00145323	0.0304176	17.2224	213.402	7.54579	2.29932	41.8221	124.505	400.272	115.43
ACVR1B	1838.7	-1.26687	0.346812	-3.6529	0.000259291	0.00866464	1079.57	2597.84	1140.67	948.468	1149.57	2822.64	2500.98	2469.89
KRT75	120.527	8.15092	1.86769	4.36417	1.27606e-05	0.000845706	240.207	0.847712	342.076	0	378.544	0.788007	0.964511	0.790619
KRT6B	428.77	8.89929	2.1009	4.23593	2.27606e-05	0.00135911	855.729	1.81135	1433.7	0	1133.49	1.57601	3.85804	0
KRT5	14272.1	9.54679	1.75553	5.43814	5.38404e-08	9.47948e-06	28506.1	38.1453	75821.4	22.9932	9673.78	12.6081	86.806	15.0218
KRT8	239780	-2.01839	0.653893	-3.08672	0.00202377	0.0381415	94937.6	384622	122027	54663.9	108122	608068	326124	219674
EIF4B	23721.3	-1.28186	0.39734	-3.22609	0.00125492	0.0274784	13825.5	33617.1	12023	15011.1	14442.6	41246.6	28117.4	31487.2
RP11-983P16.4	1016.68	-2.63995	0.632239	-4.17556	2.97256e-05	0.00167478	281.18	1752.18	387.351	213.836	242.354	1337.25	1066.75	2852.55
CSAD	2074.63	-2.36181	0.679659	-3.47499	0.000510876	0.0142908	675.777	3473.49	826.264	415.027	786.041	2040.94	2392.95	5986.57
MAP3K12	790.33	-1.8391	0.506289	-3.6325	0.000280687	0.00919432	345.283	1235.38	277.937	474.809	283.104	1026.77	1060.96	1618.4
SMUG1	1596.75	-1.39325	0.449198	-3.10164	0.00192449	0.0367208	880.519	2312.97	740.745	965.713	935.099	1739.13	2178.83	3020.96
ZNF385A	1756.72	-3.70351	0.972746	-3.80727	0.000140507	0.00553361	250.442	3263	201.221	223.034	327.07	371.939	3850.33	5566.75
ORMDL2	1552.47	-1.28603	0.404736	-3.17746	0.00148573	0.0308283	902.912	2202.02	672.833	1045.04	990.862	2213.51	2091.06	2301.49
CNPY2	419.954	-1.25123	0.345974	-3.61654	0.000298566	0.00959619	248.49	591.418	271.649	236.83	236.992	603.613	612.464	558.177
PAN2	2066.74	-1.63348	0.535082	-3.05276	0.00226747	0.041226	1007.47	3126.01	575.996	1345.1	1101.32	3757.22	2746.93	2873.9
B4GALNT1	356.974	-3.76189	1.19488	-3.14833	0.00164205	0.0332929	49.01	664.938	13.834	114.966	18.2302	1532.67	151.428	310.713
LINC02454	17.6731	6.85858	1.91718	3.57744	0.000346981	0.0106987	35.0836	0.262669	10.0611	91.9726	3.21709	0.788007	0	0
RP11-588H23.3	12.668	3.80529	1.05632	3.60241	0.000315284	0.00999673	23.6406	1.69542	28.9255	34.4897	7.50653	1.57601	1.92902	1.58124
PTPRB	64.8767	4.78685	0.949577	5.04104	4.63017e-07	5.59947e-05	125.194	4.55919	31.4408	110.367	233.775	4.72804	5.78706	3.16248
PTPRR	36.8731	5.61413	1.11464	5.03671	4.7359e-07	5.69855e-05	72.1966	1.54955	50.3053	112.666	53.6181	0	3.85804	0.790619
TSPAN8	206.239	5.84773	1.29044	4.53159	5.85421e-06	0.000450737	405.402	7.07587	17.6069	888.686	309.913	2.36402	12.5386	6.32495
GLIPR1	666.787	4.93317	1.13991	4.3277	1.50671e-05	0.000969846	1291.31	42.2603	121.99	3250.08	501.865	52.7965	37.6159	36.3685
SYT1	630.09	-3.21338	1.0273	-3.128	0.00175998	0.0348575	122.62	1137.56	28.9255	240.279	98.6573	2278.92	368.443	765.319
PTPRQ	22.3764	-3.31212	1.03573	-3.19785	0.00138457	0.0292875	4.04528	40.7076	1.25763	2.29932	8.57889	65.4046	16.3967	40.3216
RASSF9	57.9969	4.83681	1.11073	4.35462	1.33298e-05	0.000869708	112.072	3.92141	147.143	52.8843	136.19	0	3.85804	7.90619
DUSP6	3085.66	5.85488	1.09371	5.35323	8.63964e-08	1.34335e-05	6066.51	104.807	521.917	11671.3	6006.3	53.5845	82.9479	177.889
RP11-823E8.3	79.8023	4.41397	1.23718	3.56778	0.000360017	0.0110097	152.466	7.13837	7.54579	247.176	202.676	3.15203	4.82255	13.4405
USP44	17.4126	3.3027	1.10089	3.00003	0.00269956	0.0466856	31.5802	3.24498	25.1526	62.0815	7.50653	1.57601	5.78706	2.37186
HAL	19.0888	2.43098	0.734428	3.31004	0.00093284	0.0224824	32.1839	5.99369	42.7595	34.4897	19.3025	3.94003	7.71609	6.32495
RMST	40.4503	-5.37321	1.73526	-3.09649	0.00195825	0.0372593	1.90056	79.0001	1.25763	2.29932	2.14472	55.9485	0	181.052
RP11-528M18.2	7.92603	-6.22075	2.05292	-3.03019	0.00244396	0.0436396	0	15.8521	0	0	0	16.5481	0.964511	30.0435
SLC5A8	797.401	-11.9087	2.54248	-4.6839	2.81466e-06	0.000248698	0.357454	1594.44	0	0	1.07236	3538.15	1245.18	0
RP11-818F20.5	40.7827	6.54124	1.27095	5.14673	2.65064e-07	3.43079e-05	80.6589	0.906547	41.5019	158.653	41.8221	0	1.92902	0.790619
NUAK1	902.545	2.23725	0.596829	3.74856	0.000177851	0.00655833	1489.26	315.835	998.56	2330.36	1138.85	426.312	281.637	239.558
SELPLG	94.0926	5.79186	1.23123	4.70411	2.54982e-06	0.000229532	184.855	3.33027	25.1526	457.564	71.8482	5.51605	2.89353	1.58124
CFAP73	49.5157	-2.97111	0.909965	-3.26509	0.00109431	0.0252781	11.2054	87.826	11.3187	12.6462	9.65126	18.9122	93.5575	151.008
LINC00173	307.545	-4.55076	1.50342	-3.02694	0.00247047	0.0439211	25.1841	589.905	23.895	50.585	1.07236	693.446	14.4677	1061.8
RP11-497G19.1	86.1437	-8.6948	2.10778	-4.12509	3.70583e-05	0.00197631	0.419211	171.868	1.25763	0	0	0.788007	404.13	110.687
RP11-497G19.2	27.4356	-8.00874	2.2306	-3.5904	0.000330173	0.0103077	0	54.8711	0	0	0	0.788007	145.641	18.1842
MSI1	196.875	-4.71891	1.50422	-3.13711	0.00170622	0.0339719	14.4147	379.336	22.6374	3.44897	17.1578	489.352	1.92902	646.726
OASL	619.681	4.08334	1.09298	3.73597	0.000186993	0.00678415	1170.35	69.0102	222.601	2863.8	424.655	118.989	36.6514	51.3902
LINC01257	62.5834	-6.71376	1.81741	-3.69414	0.000220632	0.00776918	1.19588	123.971	2.51526	0	1.07236	331.751	38.5804	1.58124
RP11-638F5.2	192.713	-10.8221	2.37178	-4.56285	5.04628e-06	0.000402777	0	385.426	0	0	0	1029.14	126.351	0.790619
MMP17	386.61	-4.11975	1.17906	-3.49409	0.000475681	0.0136737	42.0916	731.129	54.0782	68.9795	3.21709	606.765	174.576	1412.05
P2RX2	149.646	-4.60936	0.900796	-5.11699	3.10455e-07	3.8718e-05	11.7555	287.536	10.0611	8.04761	17.1578	167.057	104.167	591.383
GJB2	376.078	4.20908	1.04377	4.03256	5.51733e-05	0.0027296	713.605	38.5506	83.0037	924.325	1133.49	28.3682	19.2902	67.9932
ANKRD20A19P	10.2713	-3.61147	1.08054	-3.34227	0.000830962	0.0206834	1.57909	18.9635	2.51526	1.14966	1.07236	29.1563	13.5031	14.2311
FREM2	2015.3	-5.85626	1.30566	-4.48528	7.28178e-06	0.000533218	68.3575	3962.25	42.7595	5.74829	156.565	7392.29	4068.31	426.144
RGCC	44.5267	3.73147	0.855417	4.36216	1.28786e-05	0.000847821	82.883	6.17037	103.126	106.918	38.605	6.30405	1.92902	10.278
GUCY1B2	164.768	-5.99428	1.19756	-5.00541	5.57421e-07	6.51095e-05	5.11028	324.426	6.28816	6.89795	2.14472	787.219	141.783	44.2747
TPTE2P2	7.80708	-5.19893	1.56733	-3.31707	0.000909668	0.0220913	0.419211	15.1949	1.25763	0	0	24.4282	7.71609	13.4405
KLF5	2524.2	2.83982	0.909906	3.12101	0.00180233	0.0353744	4429.64	618.756	5473.22	1679.65	6136.05	893.6	822.728	139.94
LMO7	3649.75	2.23411	0.738928	3.02345	0.00249908	0.0443591	6019.96	1279.55	4282.24	7575.1	6202.54	457.044	1158.38	2223.22
KCTD12	559.179	4.04577	0.982848	4.11638	3.84877e-05	0.00203891	1054.47	63.8879	236.435	2336.11	590.871	31.5203	94.522	65.6214
POU4F1	125.097	6.46735	1.8055	3.58203	0.000340932	0.0105609	247.358	2.83557	681.637	5.74829	54.6905	0	7.71609	0.790619
SPRY2	1566.03	4.78106	0.833443	5.73652	9.66432e-09	2.24672e-06	3022.15	109.921	1727.99	5762.09	1576.37	47.2804	110.919	171.564
ABCC4	1009.09	4.34	1.1378	3.81439	0.000136521	0.00541147	1923.21	94.9608	1671.39	2866.1	1232.14	187.546	92.593	4.74371
NALCN	75.9695	6.01734	1.20891	4.97751	6.44079e-07	7.30142e-05	149.599	2.34017	153.431	262.122	33.2432	0	3.85804	3.16248
ITGBL1	74.2758	6.95936	1.42745	4.87538	1.08599e-06	0.000113117	147.324	1.22718	272.906	154.054	15.0131	0.788007	2.89353	0
FGF14	6.28307	5.33647	1.64502	3.24401	0.0011786	0.0264496	12.2446	0.321504	16.3492	16.0952	4.28945	0	0.964511	0
LINC00460	15.1283	5.17735	1.50575	3.43837	0.000585218	0.0157627	29.4686	0.788007	20.1221	58.6326	9.65126	2.36402	0	0
RP11-54H7.4	2117.98	9.72299	1.15193	8.44063	3.15637e-17	6.87084e-14	4230.91	5.0572	3183.07	8994.92	514.734	2.36402	9.64511	3.16248
COL4A1	570.894	4.70167	1.28325	3.66389	0.000248413	0.00842528	1099.46	42.3264	747.034	2347.6	203.749	6.30405	108.025	12.6499
COL4A2	1878.28	4.8924	1.57199	3.11223	0.00185677	0.0359422	3634.13	122.417	1827.34	8894.9	180.157	7.09206	335.65	24.5092
RP11-365P13.6	8.05069	6.69833	1.92214	3.48484	0.000492438	0.0139886	16.1014	0	13.834	2.29932	32.1709	0	0	0
LINC00431	50.4043	7.45449	1.73245	4.30286	1.68605e-05	0.00106524	100.225	0.584172	118.217	2.29932	180.157	0.788007	0.964511	0
RP11-120K24.5	21.3329	-5.69258	1.87997	-3.02802	0.0024616	0.0438564	0.838422	41.8273	2.51526	0	0	4.72804	112.848	7.90619
F7	46.7642	-6.8806	1.31427	-5.23532	1.64703e-07	2.24081e-05	0.838422	92.69	2.51526	0	0	120.565	49.19	108.315
RNASE1	273.814	5.7915	1.54073	3.75893	0.000170641	0.00638535	537.89	9.73842	12.5763	96.5713	1504.52	1.57601	17.3612	10.278
TRAC	9.41198	6.92226	2.29848	3.01168	0.00259809	0.0457437	18.824	0	2.51526	52.8843	1.07236	0	0	0
SLC7A8	932.084	-5.02251	1.14402	-4.39021	1.1324e-05	0.000772516	55.6397	1808.53	69.1698	18.3945	79.3548	229.31	861.308	4334.96
DHRS2	51274.6	-8.90704	1.69729	-5.2478	1.53924e-07	2.13047e-05	213.172	102336	255.299	132.211	252.005	13138.4	293733	136.777
RIPK3	201.732	-5.90563	1.95724	-3.01732	0.00255022	0.0449774	6.6227	396.842	3.7729	16.0952	0	0.788007	1064.82	124.918
NOVA1	52.6448	-6.51287	1.83227	-3.55454	0.00037864	0.0114923	1.13412	104.155	1.25763	0	2.14472	291.563	1.92902	18.9749
LINC02293	12.3995	-3.94187	1.15642	-3.40868	0.000652786	0.0171958	1.49157	23.3074	1.25763	0	3.21709	18.9122	15.4322	35.5779
RNU6-8	37.7882	-2.87436	0.873683	-3.28994	0.00100209	0.0238757	9.11712	66.4592	15.0916	6.89795	5.36181	99.2889	77.1609	22.928
EGLN3	1469.7	2.89526	0.773255	3.74425	0.00018093	0.00661139	2591.03	348.372	2658.63	1122.07	3992.4	211.974	608.606	224.536
RP11-545M17.4	34.1889	-2.3732	0.774943	-3.06242	0.00219556	0.0401932	11.0561	57.3217	8.80343	11.4966	12.8683	50.4324	25.0773	96.4555
LINC02331	63.9999	5.10506	0.819375	6.23043	4.65145e-10	1.54693e-07	124.402	3.5973	74.2003	204.639	94.3678	2.36402	2.89353	5.53433
PELI2	338.714	7.51051	1.18809	6.32149	2.59061e-10	9.58688e-08	673.719	3.70974	685.41	73.5781	1262.17	5.51605	4.82255	0.790619
LINC01303	23.8491	6.43252	1.66587	3.86136	0.000112757	0.0046793	47.1712	0.527079	13.834	112.666	15.0131	0	0	1.58124
SPTB	150.211	3.0398	1.00597	3.02175	0.00251315	0.0445428	267.882	32.541	455.263	29.8911	318.491	33.8843	20.2547	43.484
TMEM229B	605.384	-3.50408	1.10829	-3.1617	0.00156852	0.0320463	98.0797	1112.69	52.8206	225.333	16.0854	811.647	401.236	2125.18
ACTN1	21212.2	1.49616	0.486753	3.07376	0.00211382	0.0391922	31321.3	11103.2	27861.6	36248.7	29853.5	14670.3	7184.64	11454.5
RP6-114E22.1	83.6072	-6.1151	1.9896	-3.07354	0.00211538	0.0391922	2.39175	164.823	5.03053	0	2.14472	138.689	0	355.779
ACOT4	934.154	-3.61453	0.814611	-4.43713	9.11654e-06	0.000640163	141.094	1727.21	231.404	126.462	65.4141	884.932	1103.4	3193.31
ACOT6	40.8469	-6.07072	1.74982	-3.46934	0.000521739	0.0145268	1.22164	80.4722	2.51526	1.14966	0	1.57601	36.6514	203.189
ALDH6A1	2192.64	-2.09455	0.581475	-3.60213	0.00031562	0.00999673	831.975	3553.3	738.23	910.529	847.166	2740.69	2159.54	5759.66
TGFB3	3068.85	-5.38023	1.04583	-5.14447	2.68281e-07	3.45376e-05	143.911	5993.8	144.628	155.204	131.9	439.708	10701.2	6840.44
NRXN3	347.594	-6.84414	1.63709	-4.18069	2.90628e-05	0.00165299	5.98183	689.207	3.7729	3.44897	10.7236	1051.2	1015.63	0.790619
RP11-471B22.3	57.727	-2.36122	0.705876	-3.3451	0.000822534	0.0205805	18.8125	96.6415	20.1221	13.7959	22.5196	164.693	67.5157	57.7152
LINC02321	86.8157	-4.24112	1.11656	-3.79838	0.000145644	0.00568913	8.70527	164.926	8.80343	2.29932	15.0131	163.905	24.1128	306.76
ASB2	22.087	5.68252	1.38537	4.10182	4.09914e-05	0.00213843	43.3263	0.847712	21.3797	100.02	8.57889	0.788007	0.964511	0.790619
IFI27	1195.59	5.67641	1.01867	5.57236	2.51317e-08	5.09982e-06	2345.35	45.8297	245.238	2640.76	4150.04	61.4645	27.0063	49.0184
GSC	31.0245	-6.30826	2.01049	-3.13767	0.00170298	0.0339533	0.776665	61.2724	1.25763	0	1.07236	119.777	0	64.0401
AK7	417.797	-4.49636	1.38957	-3.2358	0.00121304	0.0268699	35.4542	800.139	46.5324	12.6462	47.1839	2054.33	16.3967	329.688
EML1	376.461	-3.32933	0.949952	-3.50474	0.000457061	0.0132981	68.1518	684.771	64.1392	109.218	31.0985	904.632	123.457	1026.22
EVL	3518.01	-3.31697	1.05636	-3.13999	0.00168954	0.0338261	641.689	6394.34	1184.69	357.544	382.833	15194.3	1644.49	2344.19
DEGS2	1126.5	-5.77372	1.50104	-3.84648	0.000119829	0.00490481	40.4909	2212.5	110.672	1.14966	9.65126	1434.96	326.005	4876.54
LINC00239	11.1953	4.25742	1.23977	3.43405	0.000594637	0.0159625	21.2812	1.10951	10.0611	18.3945	35.3879	2.36402	0.964511	0
TMEM179	38.8743	-5.05081	1.62251	-3.11296	0.0018522	0.0359034	2.26824	75.4804	2.51526	0	4.28945	1.57601	58.8352	166.03
ZBTB42	1340.39	-2.2656	0.684491	-3.3099	0.000933286	0.0224824	461.519	2219.26	510.599	223.034	650.924	2040.15	1282.8	3334.83
CRIP2	5277.21	-2.78688	0.750731	-3.71222	0.00020545	0.00735353	1335.68	9218.73	767.156	849.597	2390.29	5117.32	14387.6	8151.28
CRIP1	40.8407	-3.3711	0.94923	-3.55141	0.000383175	0.0116141	7.17771	74.5037	6.28816	3.44897	11.796	55.9485	26.0418	141.521
IGHD	21.918	7.17021	2.25896	3.17412	0.0015029	0.0311306	43.5725	0.26354	103.126	27.5918	0	0	0	0.790619
LINC00221	74.1487	-6.25719	1.72943	-3.61807	0.000296804	0.0095556	1.91078	146.387	2.51526	0	3.21709	0.788007	225.696	212.677
SNRPN	75.136	-5.22152	1.67135	-3.12413	0.00178333	0.0351819	3.93485	146.337	6.28816	2.29932	3.21709	0.788007	23.1483	415.075
SPRED1	1588.31	2.92755	0.893429	3.27675	0.00105008	0.0245424	2807.51	369.101	1130.61	5325.22	1966.71	149.721	676.122	281.46
STARD9	394.014	3.63374	0.90479	4.01611	5.91662e-05	0.00285834	729.311	58.7169	371.002	1584.23	232.703	80.3767	35.6869	60.087
ELL3	205.276	-2.94422	0.987039	-2.98288	0.00285553	0.0486491	47.2093	363.342	62.8816	6.89795	71.8482	197.002	247.879	645.145
SERF2	13402	-1.65475	0.405152	-4.08426	4.42169e-05	0.00227205	6460.77	20343.3	5595.21	6264.49	7522.62	16543.4	24324	20162.4
CTD-2651B20.9	6.74493	-4.98471	1.66073	-3.00151	0.00268641	0.0466131	0.383219	13.1066	0	1.14966	0	6.30405	7.71609	25.2998
MIR4713HG	19.2992	-7.50245	2.12714	-3.52701	0.000420281	0.0124859	0	38.5984	0	0	0	85.1047	29.8998	0.790619
RP11-30K9.6	23.9709	2.1422	0.661174	3.23999	0.00119533	0.0266501	39.1166	8.82508	41.5019	27.5918	48.2563	12.6081	6.75157	7.11557
MYO1E	2280.92	1.38858	0.456326	3.04296	0.00234267	0.0423256	3300.97	1260.88	2736.61	2786.77	4379.53	1265.54	1485.35	1031.76
GCNT3	60.6993	3.44643	0.900938	3.82538	0.000130568	0.00525089	111.137	10.2611	130.794	31.0408	171.578	5.51605	17.3612	7.90619
ANXA2	53122.6	2.10623	0.604778	3.48265	0.000496473	0.0140355	86220.3	20024.9	66760.2	112054	79847	13367	14210.1	32497.6
RP11-745A24.1	12.7247	4.14767	1.07543	3.85676	0.0001149	0.00474357	24.1334	1.31596	15.0916	22.9932	34.3156	1.57601	0	2.37186
CA12	9930.67	-5.23557	1.11487	-4.69613	2.65133e-06	0.000236888	513.509	19347.8	54.0782	1262.32	224.124	15187.3	14177.3	28678.9
FBXL22	45.8632	-2.98513	0.859493	-3.47313	0.000514422	0.0143564	10.2741	81.4523	10.0611	5.74829	15.0131	149.721	33.7579	60.8777
IGDCC3	239.109	-8.7079	1.81392	-4.80059	1.582e-06	0.000152746	1.13412	477.084	1.25763	0	2.14472	750.182	1.92902	679.142
DRAIC	40.8921	-3.30086	0.834369	-3.95612	7.6176e-05	0.00347435	7.4734	74.3107	5.03053	3.44897	13.9407	48.0684	114.777	60.087
LARP6	405.453	4.06241	1.05429	3.85321	0.000116581	0.00479646	765.147	45.7586	364.713	1793.47	137.262	49.6444	21.2192	66.412
THSD4	6156.67	-2.7542	0.865483	-3.18227	0.00146126	0.0305589	1589.45	10723.9	889.146	2032.6	1846.61	17310.9	2308.07	12552.7
CT62	140.575	-3.09621	0.938021	-3.30079	0.000964118	0.0231553	29.4294	251.72	18.8645	43.687	25.7367	416.856	43.403	294.901
ISLR	32.2192	5.67706	1.64633	3.44831	0.000564102	0.0154194	63.1524	1.28601	118.217	6.89795	64.3417	0	3.85804	0
RP11-414J4.2	14.8195	-3.12741	0.986712	-3.16953	0.00152688	0.0315148	3.00891	26.6302	2.51526	1.14966	5.36181	16.5481	44.3675	18.9749
DNAJA4	1127.97	-3.93908	0.84197	-4.6784	2.89119e-06	0.000253588	138.05	2117.89	139.597	48.2856	226.268	2267.1	823.692	3262.88
CHRNB4	40.4997	-3.85818	1.05517	-3.65647	0.000255709	0.00861444	5.1794	75.8201	2.51526	2.29932	10.7236	147.357	54.0126	26.0904
RASGRF1	405.538	3.9705	1.17982	3.36533	0.000764518	0.0195372	762.446	48.6312	1756.91	233.381	297.044	6.30405	46.2965	93.293
RP11-16K12.1	14.2285	3.72312	1.23182	3.02246	0.00250726	0.0444714	26.4409	2.01606	61.624	8.04761	9.65126	2.36402	2.89353	0.790619
TMED3	6760.45	-1.69667	0.510091	-3.3262	0.00088038	0.0215549	3187.75	10333.2	3195.64	2758.03	3609.57	14950.1	9159.96	6889.45
RP11-499F3.2	47.9769	-6.94387	1.91894	-3.6186	0.000296195	0.0095556	0.776665	95.1772	1.25763	0	1.07236	255.314	0.964511	29.2529
KLHL25	694.346	-1.4559	0.449874	-3.23624	0.00121117	0.0268532	371.032	1017.66	440.171	279.367	393.557	1075.63	793.792	1183.56
HDDC3	377.483	-1.81365	0.521174	-3.47993	0.000501542	0.0141277	167.199	587.768	157.204	146.007	198.387	810.071	371.337	581.896
LINC02253	21.1355	-6.65864	1.69679	-3.92426	8.69985e-05	0.00387208	0.419211	41.8517	1.25763	0	0	93.7728	9.64511	22.1373
Z69720.3	6.48165	-4.92599	1.5833	-3.11122	0.00186314	0.036005	0.357454	12.6059	0	0	1.07236	6.30405	12.5386	18.9749
RGS11	70.1163	-5.1485	1.12989	-4.55665	5.19763e-06	0.00041211	3.84733	136.385	5.03053	1.14966	5.36181	130.021	22.1837	256.951
ARHGDIG	37.4322	-5.02699	1.67413	-3.00274	0.00267559	0.0464927	2.20648	72.6578	1.25763	0	5.36181	176.514	1.92902	39.531
RAB40C	1805.22	-1.3295	0.372879	-3.5655	0.000363164	0.0110918	1027.65	2582.79	998.56	1048.49	1035.9	2479.86	3095.11	2173.41
MCRIP2	1343.74	-1.43121	0.475762	-3.00824	0.00262765	0.046059	727.029	1960.45	954.543	618.516	608.029	1721.79	2530.88	1628.68
LA16c-313D11.12	80.064	-2.31619	0.768413	-3.01425	0.00257619	0.0453914	26.7755	133.353	25.1526	39.0884	16.0854	57.5245	224.731	117.802
CCDC78	474.586	-2.35115	0.668568	-3.5167	0.000436949	0.0128113	155.566	793.607	138.34	226.483	101.874	1314.4	534.339	532.087
LA16c-360B4.2	18.9612	-2.86185	0.861752	-3.32097	0.000897056	0.021896	4.57778	33.3447	3.7729	4.59863	5.36181	22.0642	20.2547	57.7152
CACNA1H	456.56	-7.05241	1.51349	-4.65969	3.16692e-06	0.000271799	6.8591	906.261	13.834	4.59863	2.14472	1553.95	5.78706	1159.05
TPSP2	93.7427	-7.34706	1.44093	-5.09881	3.41786e-07	4.2186e-05	1.13412	186.351	1.25763	0	2.14472	106.381	423.42	29.2529
RP11-616M22.7	73.9457	-8.47423	1.61744	-5.2393	1.6119e-07	2.20554e-05	0.357454	147.534	0	0	1.07236	115.837	295.14	31.6248
BAIAP3	515.589	-3.28378	1.00875	-3.2553	0.00113273	0.025685	96.0077	935.169	28.9255	201.19	57.9075	1642.99	260.418	902.096
LA16c-312E8.4	29.287	-4.30333	1.44286	-2.9825	0.00285908	0.0486491	2.86249	55.7114	6.28816	2.29932	0	4.72804	58.8352	103.571
NME3	1486.45	-1.85494	0.495496	-3.7436	0.000181403	0.00661139	643.934	2328.97	822.492	677.149	432.162	2822.64	2355.34	1808.94
EME2	1552.3	-2.06994	0.411064	-5.03557	4.76431e-07	5.70407e-05	597.227	2507.37	669.06	524.244	598.378	3150.45	2176.9	2194.76
SYNGR3	390.439	-4.22929	1.12834	-3.74823	0.000178083	0.00655833	39.5068	741.371	42.7595	10.3469	65.4141	335.691	1747.69	140.73
NPW	16.7291	-2.79167	0.88315	-3.16103	0.0015721	0.0320647	4.23055	29.2276	5.03053	2.29932	5.36181	41.7644	13.5031	32.4154
RAB26	673.901	-2.46165	0.702233	-3.50545	0.000455828	0.0132784	207.033	1140.77	197.448	112.666	310.985	821.891	1890.44	709.976
SNHG19	461.726	-1.50821	0.490596	-3.07424	0.00211038	0.039173	240.139	683.313	171.038	292.013	257.367	822.679	729.17	498.09
DNASE1L2	109.561	-2.38976	0.72693	-3.28747	0.00101094	0.023991	35.1904	183.932	54.0782	32.1904	19.3025	282.894	92.593	176.308
ABCA3	3267.03	-2.54347	0.850334	-2.99115	0.00277932	0.0477752	956.762	5577.31	1883.93	395.482	590.871	5515.26	2601.29	8615.38
CTD-3126B10.5	14.1914	-2.83877	0.84689	-3.35199	0.000802326	0.0202016	3.50542	24.8773	3.7729	4.59863	2.14472	29.1563	15.4322	30.0435
ZG16B	608.557	-4.91381	0.67266	-7.30504	2.77181e-13	1.95209e-10	39.0561	1178.06	21.3797	68.9795	26.809	1322.28	1358.03	853.869
ABAT	2467.9	-4.45058	1.28755	-3.45662	0.00054699	0.0150375	215.886	4719.92	374.774	71.2788	201.604	9242.53	129.244	4787.99
GRIN2A	17.5286	6.84526	1.84331	3.71356	0.000204363	0.00733656	34.7937	0.26354	74.2003	2.29932	27.8814	0	0	0.790619
TEKT5	16.8537	-3.29151	0.839003	-3.92312	8.74097e-05	0.00388317	3.15819	30.5491	5.03053	2.29932	2.14472	23.6402	39.5449	28.4623
CIITA	336.354	2.93832	0.886309	3.31523	0.000915689	0.0221416	595.034	77.6738	105.641	863.393	816.067	57.5245	105.132	70.3651
TNFRSF17	13.624	6.47993	1.79933	3.6013	0.00031663	0.0100155	26.9845	0.26354	10.0611	65.5305	5.36181	0	0	0.790619
SHISA9	123.497	-4.29429	1.42943	-3.0042	0.00266279	0.0463714	11.9583	235.036	10.0611	1.14966	24.6643	589.429	102.238	13.4405
MPV17L	284.495	-8.55999	1.9023	-4.49982	6.80121e-06	0.000505761	1.49157	567.498	1.25763	0	3.21709	1.57601	1488.24	212.677
TMC5	1755.84	4.34874	1.33575	3.25565	0.00113135	0.0256778	3347.33	164.346	972.15	332.251	8737.6	40.1883	376.159	76.69
GPRC5B	463.291	3.82449	0.981349	3.89718	9.73206e-05	0.00419126	865.439	61.143	970.892	426.523	1198.9	73.2846	102.238	7.90619
ACSM1	29.3772	-4.82409	1.57461	-3.06367	0.00218642	0.0400565	2.0343	56.7202	5.03053	0	1.07236	3.15203	40.5094	126.499
PRRT2	226.215	-3.10029	0.573705	-5.40397	6.51817e-08	1.05458e-05	47.2465	405.183	45.2748	47.136	49.3286	324.659	262.347	628.542
PAGR1	796.206	-1.38833	0.383957	-3.61583	0.000299384	0.00960952	440.199	1152.21	479.158	409.278	432.162	1380.59	1095.68	980.368
CTD-2574D22.3	174.492	-1.45182	0.48779	-2.97633	0.00291718	0.0494352	93.3707	255.613	72.9427	82.7754	124.394	244.282	210.263	312.295
GDPD3	1069.83	-3.98165	1.18284	-3.36619	0.000762151	0.0194976	127.36	2012.3	128.278	58.6326	195.17	1397.14	4523.56	116.221
CD2BP2-DT	110.377	-1.95738	0.582344	-3.36122	0.000776004	0.0197255	45.114	175.64	22.6374	49.4353	63.2693	158.389	180.363	188.167
AC002310.14	137.897	-2.41947	0.689687	-3.50807	0.000451375	0.0131807	43.4629	232.331	60.3664	20.6938	49.3286	150.509	193.867	352.616
FBXL19-AS1	760.82	-2.19838	0.737134	-2.98233	0.00286064	0.0486491	272.223	1249.42	320.696	263.272	232.703	472.016	2306.15	970.09
ABCC11	3140.97	-7.99772	1.55739	-5.13534	2.81632e-07	3.58993e-05	24.4778	6257.46	28.9255	8.04761	36.4603	21.2762	3385.43	15365.7
ADCY7	442.801	3.95487	0.968888	4.08187	4.46757e-05	0.0022907	831.869	53.7327	730.684	1081.83	683.094	44.1284	109.954	7.11557
LPCAT2	1868.91	2.54693	0.799843	3.18429	0.00145108	0.0303991	3191.57	546.253	3672.29	1740.58	4161.84	367.999	1049.39	221.373
CAPNS2	31.6616	5.75718	1.49561	3.84939	0.000118414	0.00485822	62.154	1.16922	18.8645	4.59863	162.999	0.788007	1.92902	0.790619
SLC6A2	257.315	8.39304	2.2335	3.75779	0.00017142	0.00638535	513.08	1.54868	1451.31	0	87.9337	0.788007	3.85804	0
CES1P1	84.0425	8.18334	2.24472	3.6456	0.000266767	0.00885954	167.5	0.585043	18.8645	0	483.635	0	0.964511	0.790619
RP11-461O7.1	14.3322	6.55106	1.85964	3.52276	0.000427076	0.0126407	28.4008	0.26354	72.9427	6.89795	5.36181	0	0	0.790619
MT2A	11336	3.07374	0.934594	3.28885	0.00100598	0.0239205	20264.9	2407	21689.1	27878.1	11227.6	1807.69	4928.65	484.649
MT1E	1416.55	8.87058	1.58122	5.60995	2.02386e-08	4.28861e-06	2827.04	6.0534	1068.99	7400.35	11.796	2.36402	8.6806	7.11557
CETP	10.1214	5.0692	1.38161	3.66905	0.000243453	0.00832189	19.5998	0.643007	16.3492	25.2925	17.1578	0	1.92902	0
NLRC5	902.354	3.78169	1.03444	3.6558	0.000256385	0.00861444	1682.42	122.288	1812.25	1765.87	1469.14	18.1242	53.0481	295.692
CPNE2	1406.34	2.48686	0.56989	4.36375	1.27854e-05	0.000845706	2386.77	425.909	3034.67	1710.69	2414.96	298.655	646.222	332.851
USB1	3802.28	2.09268	0.6084	3.43965	0.000582475	0.0157242	6160.19	1444.36	7193.66	6304.72	4982.19	880.992	2404.53	1047.57
LINC00920	99.7848	4.53261	1.30018	3.48614	0.000490051	0.0139694	191.24	8.32933	225.116	17.2449	331.36	3.15203	20.2547	1.58124
BEAN1	47.6783	3.02408	0.941902	3.21061	0.00132455	0.028522	84.9153	10.4413	160.977	22.9932	70.7759	4.72804	11.5741	15.0218
RP11-96D1.6	39.6127	-3.6371	1.02794	-3.53824	0.000402811	0.0120717	5.93316	73.2922	10.0611	3.44897	4.28945	40.9764	23.1483	155.752
IL34	12.7443	3.01114	0.974391	3.09028	0.00199971	0.0378522	22.6811	2.80755	36.4713	22.9932	8.57889	1.57601	2.89353	3.9531
LDHD	578.242	-4.72433	0.837869	-5.63851	1.71524e-08	3.80291e-06	42.1693	1114.31	55.3358	21.8435	49.3286	550.029	559.416	2233.5
CLEC3A	228.314	-5.19883	1.08242	-4.80296	1.56336e-06	0.000151557	12.0328	444.595	3.7729	2.29932	30.0261	325.447	733.993	274.345
RP11-358L22.2	11.8323	-6.79444	1.85229	-3.66814	0.000244322	0.00832189	0	23.6646	0	0	0	24.4282	43.403	3.16248
CMIP	3148.5	1.37763	0.425132	3.24047	0.00119332	0.0266299	4546.98	1750.03	4249.54	3727.19	5664.21	1590.99	2105.53	1553.57
COTL1	9349.51	2.85562	0.501094	5.69877	1.20675e-08	2.70052e-06	16429.1	2269.91	19753.6	14798.4	14735.3	1504.3	3137.55	2167.88
CTD-2542L18.1	29.8283	-2.94499	0.943114	-3.12262	0.00179247	0.0352965	6.84602	52.8106	6.28816	4.59863	9.65126	26.0042	24.1128	108.315
LINC02188	26.0489	8.39209	1.58154	5.30627	1.11892e-07	1.66413e-05	52.0979	0	27.6679	31.0408	97.5849	0	0	0
CBFA2T3	1014.61	-7.98855	1.92152	-4.15742	3.21864e-05	0.00178311	7.97277	2021.25	12.5763	9.19726	2.14472	1994.45	0	4069.32
RP11-830F9.5	58.0765	-9.09179	2.57739	-3.52751	0.000419482	0.0124859	0	116.153	0	0	0	61.4645	0	286.995
RP11-830F9.7	43.575	-6.81315	2.28937	-2.97599	0.00292042	0.049455	0.766439	86.3835	0	2.29932	0	52.0084	0	207.142
ATP2A3	9197.54	-7.02414	1.28025	-5.48655	4.09849e-08	7.85106e-06	140.312	18254.8	360.94	31.0408	28.9538	14517.4	37320.8	2926.08
SLC52A1	232.611	-6.72974	1.43816	-4.67942	2.8769e-06	0.000253262	4.36429	460.858	8.80343	0	4.28945	40.9764	1078.32	263.276
XAF1	144.907	6.00945	0.882793	6.80731	9.94391e-12	5.0661e-09	285.284	4.52925	269.133	225.333	361.386	3.15203	9.64511	0.790619
MIR497HG	4.85224	-5.51436	1.77772	-3.10193	0.00192264	0.0367208	0	9.70448	0	0	0	13.3961	3.85804	11.8593
GLP2R	18.7844	6.02763	1.36641	4.4113	1.02753e-05	0.000713167	36.9846	0.584172	55.3358	13.7959	41.8221	0.788007	0.964511	0
AC005863.1	82.7615	7.04704	1.80382	3.90674	9.35506e-05	0.00406546	164.237	1.28601	364.713	5.74829	122.249	0	3.85804	0
RP11-385D13.1	28.9651	3.27606	1.06528	3.07531	0.00210281	0.0390626	52.4365	5.49376	85.519	31.0408	40.7497	3.15203	12.5386	0.790619
ADORA2B	1514.07	4.14109	1.03178	4.01355	5.98116e-05	0.00286438	2865.65	162.493	1163.31	5726.45	1707.2	129.233	325.04	33.206
CENPV	431.102	3.03995	0.642956	4.72809	2.26639e-06	0.000207132	768.795	93.4087	599.891	1105.97	600.523	152.085	61.7287	66.412
TRPV2	28.8489	4.07028	1.31869	3.08661	0.00202455	0.0381415	54.4834	3.21434	11.3187	141.408	10.7236	5.51605	0.964511	3.16248
RP11-219A15.5	3.95551	5.6678	1.8495	3.06451	0.00218029	0.0400565	7.91101	0	11.3187	9.19726	3.21709	0	0	0
RP11-416I2.1	43.4526	8.16294	1.43026	5.70731	1.14776e-08	2.61743e-06	86.6425	0.262669	99.353	43.687	116.887	0.788007	0	0
KRT17P2	237.834	9.06112	2.12481	4.26443	2.00414e-05	0.00123049	474.761	0.906547	1100.43	0	323.853	0	1.92902	0.790619
KRT16P1	14.8605	7.58134	2.45917	3.08288	0.00205007	0.0384117	29.721	0	30.1832	0	58.9799	0	0	0
FBXW10	15.9702	2.34377	0.731976	3.20198	0.00136485	0.0289364	26.7056	5.23476	20.1221	31.0408	28.9538	3.94003	3.85804	7.90619
ALDH3A1	65.9294	3.44567	0.754832	4.56482	4.99923e-06	0.000400357	120.689	11.1694	159.719	90.823	111.526	3.94003	19.2902	10.278
LGALS9B	30.4895	6.64919	1.75406	3.79074	0.000150202	0.00582612	60.3361	0.643007	15.0916	11.4966	154.42	0	1.92902	0
CCDC144NL	22.4146	-4.82482	1.52477	-3.16429	0.00155463	0.031926	1.51734	43.312	1.25763	1.14966	2.14472	11.0321	115.741	3.16248
LINC02693	440.108	4.82785	1.31322	3.67635	0.000236591	0.0081985	850.257	29.9577	457.778	1846.35	246.643	0.788007	42.4385	46.6465
RP11-663N22.1	85.6799	-6.26913	1.42882	-4.38763	1.14591e-05	0.000779515	2.14472	169.215	0	0	6.43417	97.7128	72.3383	337.594
ERVE-1	47.7115	-6.9399	1.28121	-5.4167	6.07108e-08	1.02375e-05	0.776665	94.6463	1.25763	0	1.07236	62.2525	67.5157	154.171
PROCA1	313.007	-3.38432	1.01991	-3.31826	0.00090581	0.0220423	54.7059	571.307	26.4103	102.32	35.3879	369.575	124.422	1219.93
NEK8	503.442	-1.47636	0.354806	-4.16105	3.16791e-05	0.00176408	266.146	740.737	249.011	244.877	304.551	728.118	753.283	740.81
KRT17P3	51.0752	8.3954	2.39306	3.50823	0.000451095	0.0131807	101.829	0.321504	282.967	0	22.5196	0	0.964511	0
EVI2B	203.811	5.92344	1.71684	3.45021	0.000560151	0.0153289	401.04	6.58153	12.5763	1119.77	70.7759	6.30405	0	13.4405
SLFN12L	30.8396	7.6661	1.57829	4.85723	1.19042e-06	0.000121296	61.4166	0.262669	46.5324	118.415	19.3025	0.788007	0	0
RP11-686D22.10	8.83184	6.82836	2.02338	3.37473	0.000738887	0.0190654	17.6637	0	28.9255	22.9932	1.07236	0	0	0
CCL5	85.2715	2.71852	0.864383	3.14504	0.00166064	0.0334536	148.032	22.5114	79.2308	51.7346	313.13	18.9122	24.1128	24.5092
RAPGEFL1	1924.5	-3.42581	0.98567	-3.47562	0.000509675	0.0142908	327.695	3521.31	422.564	346.047	214.472	601.249	2074.66	7888.01
KRT24	74.4914	-7.64125	1.79499	-4.25699	2.072e-05	0.00126567	0.714908	148.268	0	0	2.14472	32.3083	393.52	18.9749
KRTAP2-3	72.7107	9.87132	1.89932	5.1973	2.02207e-07	2.67505e-05	145.421	0	280.452	148.306	7.50653	0	0	0
KRT34	372.289	9.63352	2.27359	4.23714	2.26387e-05	0.00135911	743.614	0.964511	2149.29	80.4761	1.07236	0	2.89353	0
KRT14	742.324	6.44485	1.66657	3.86712	0.000110127	0.00462626	1467.75	16.8949	3549.04	9.19726	845.021	2.36402	44.3675	3.9531
KRT16	2271.56	6.13416	1.81146	3.3863	0.000708419	0.0183981	4479.35	63.77	11384.1	5.74829	2048.21	133.961	54.9771	2.37186
KRT17	8671.77	7.7212	1.52606	5.05955	4.20244e-07	5.13405e-05	17261.7	81.812	35505.5	98.8706	16180.9	128.445	105.132	11.8593
P3H4	2176.8	-2.84026	0.704826	-4.02973	5.58408e-05	0.0027456	533.386	3820.22	481.673	398.931	719.555	1696.58	6669.59	3094.48
FKBP10	4549	-7.84847	1.18478	-6.62443	3.48602e-11	1.60525e-08	39.3281	9058.68	60.3664	27.5918	30.0261	790.371	23011.3	3374.36
ODAD4	52.3704	-2.18151	0.662255	-3.29406	0.000987525	0.0236227	18.9954	85.7455	32.6984	10.3469	13.9407	74.8606	90.664	91.7118
CAVIN1	10400.7	4.73895	1.25384	3.77954	0.000157116	0.00600025	20050.6	750.845	9034.83	44206.7	6910.3	55.9485	479.362	1717.22
HSD17B1	73.3153	-2.70121	0.866643	-3.11687	0.00182781	0.0356879	19.5663	127.064	27.6679	14.9456	16.0854	29.9443	167.825	183.424
RND2	64.5508	-3.85736	1.02114	-3.77751	0.000158407	0.0060399	8.31182	120.79	7.54579	3.44897	13.9407	52.7965	46.2965	263.276
ETV4	1061.06	3.37235	0.999236	3.37493	0.000738347	0.0190654	1935.15	186.958	637.62	2856.9	2310.94	134.749	385.804	40.3216
GFAP	46.9733	4.19013	1.33241	3.14477	0.00166215	0.0334536	89.0914	4.85529	37.729	224.183	5.36181	3.94003	1.92902	8.69681
MAPT	996.331	-4.72391	1.45558	-3.24539	0.0011729	0.0263709	72.6388	1920.02	52.8206	47.136	117.96	2442.03	7.71609	3310.32
ITGB3	93.7426	4.41397	1.01382	4.35379	1.33806e-05	0.000870648	179.04	8.44544	27.6679	256.374	253.077	7.88007	13.5031	3.9531
SP2-DT	139.869	-2.17396	0.645633	-3.36718	0.000759416	0.0194692	50.7102	229.028	35.2137	48.2856	68.6312	321.507	115.741	249.836
PICART1	36.6329	1.79001	0.596456	3.00108	0.00269027	0.0466392	56.8981	16.3676	60.3664	45.9863	64.3417	22.0642	9.64511	17.3936
ITGA3	19600.4	3.32919	0.897467	3.70954	0.000207632	0.00740947	35653.5	3547.4	11644.4	74264.5	21051.5	5859.62	2088.17	2694.43
RP5-875H18.9	12.1887	5.43247	1.32798	4.09076	4.29962e-05	0.00222364	23.8512	0.526209	17.6069	36.7891	17.1578	0.788007	0	0.790619
TMEM92-AS1	19.0182	3.20648	0.803207	3.9921	6.54906e-05	0.00306883	34.2661	3.77032	32.6984	21.8435	48.2563	3.15203	5.78706	2.37186
RSAD1	1922.91	-1.70009	0.563411	-3.0175	0.00254872	0.0449774	905.126	2940.69	980.953	1186.45	547.977	3968.4	2083.34	2770.33
TOB1	8081.32	-2.66317	0.594024	-4.48327	7.35067e-06	0.000536621	2203.75	13958.9	2708.94	1339.35	2562.94	13827.2	8458.76	19590.7
TOB1-AS1	55.776	-3.47778	0.911939	-3.81361	0.000136953	0.00541147	9.18624	102.366	11.3187	2.29932	13.9407	141.053	39.5449	126.499
RP11-700H6.1	12.8534	-3.96877	1.07798	-3.68167	0.000231707	0.00807601	1.5431	24.1638	1.25763	2.29932	1.07236	30.7323	29.8998	11.8593
TSPOAP1	195.901	4.82115	1.1842	4.07123	4.67646e-05	0.00237745	378.457	13.3448	201.221	831.203	102.947	5.51605	2.89353	31.6248
TEX14	603.499	-6.0563	1.59564	-3.79553	0.000147327	0.00573617	17.8743	1189.12	17.6069	25.2925	10.7236	3332.48	4.82255	230.07
BCAS3	5011.52	-4.29674	1.44478	-2.97398	0.00293968	0.0496758	485.277	9537.77	407.473	584.026	464.333	27182.3	192.902	1238.11
TBX2-AS1	260.625	-5.90224	1.7623	-3.34918	0.000810526	0.0203439	8.55599	512.694	6.28816	1.14966	18.2302	1384.53	0.964511	152.589
TBX2	1305.61	-6.58849	1.74635	-3.77272	0.000161477	0.00612768	26.8303	2584.38	11.3187	8.04761	61.1246	7369.44	5.78706	377.916
MILR1	91.8	8.33256	1.44611	5.76205	8.3099e-09	1.9898e-06	183.016	0.584172	32.6984	263.272	253.077	0.788007	0.964511	0
RP11-583F2.2	20.4723	-2.73965	0.871832	-3.14241	0.00167563	0.0336603	5.29269	35.6519	3.7729	4.59863	7.50653	32.3083	58.8352	15.8124
SLC16A6P1	36.1654	-2.79792	0.764929	-3.65775	0.000254438	0.00859311	9.04227	63.2886	6.28816	6.89795	13.9407	78.0127	81.0189	30.8341
ARSG	658.169	-3.00188	0.650058	-4.61786	3.87714e-06	0.000323478	146.089	1170.25	168.523	72.4285	197.315	1234.02	700.235	1576.49
SLC16A6	840.21	-3.4039	0.93046	-3.6583	0.000253893	0.00858681	145.056	1535.36	192.418	21.8435	220.907	2017.3	869.989	1718.81
RP11-120M18.2	17.8887	-3.09988	0.967709	-3.20332	0.00135855	0.0288903	3.68783	32.0897	1.25763	2.29932	7.50653	46.4924	17.3612	32.4154
WIPI1	2622.31	-1.93206	0.547757	-3.52723	0.000419935	0.0124859	1088.99	4155.64	1080.31	1070.33	1116.33	2198.54	4515.84	5752.54
MIR635	95.264	-2.67078	0.617961	-4.32192	1.54679e-05	0.00099297	25.8798	164.648	31.4408	17.2449	28.9538	118.201	128.28	247.464
ABCA5	1993.04	-1.84432	0.492528	-3.7446	0.000180685	0.00661139	868.324	3117.77	1168.34	585.176	851.455	3534.21	3315.99	2503.1
KCNJ2	8.78728	3.51539	1.13271	3.10353	0.00191227	0.0366022	16.1427	1.43188	12.5763	6.89795	28.9538	1.57601	1.92902	0.790619
SOX9-AS1	53.0874	2.89042	0.89978	3.21237	0.00131646	0.0284243	93.5952	12.5796	163.492	37.9387	79.3548	6.30405	7.71609	23.7186
SOX9	3149.69	2.73831	0.915086	2.99241	0.00276782	0.047646	5478.39	820.998	6778.64	5022.86	4633.68	122.929	889.279	1450.79
LINC00511	989.699	3.99115	0.685857	5.81922	5.91237e-09	1.49023e-06	1862.29	117.113	1570.78	1261.17	2754.9	54.3725	116.706	180.261
RAB37	326.881	-3.98348	1.053	-3.78298	0.000154964	0.00596475	38.8692	614.892	13.834	93.1223	9.65126	1031.5	528.552	284.623
SLC9A3R1-AS1	30.255	-5.63022	1.75874	-3.20128	0.00136816	0.0289661	1.22164	59.2883	2.51526	1.14966	0	164.693	2.89353	10.278
LINC01978	150.14	-5.02706	1.62597	-3.09172	0.00198998	0.0377277	8.91344	291.367	6.28816	1.14966	19.3025	5.51605	822.728	45.8559
RP13-1032I1.7	43.9082	-2.03687	0.582392	-3.49741	0.000469794	0.013586	17.2776	70.5387	22.6374	19.5442	9.65126	70.9206	65.5867	75.1088
DCXR	4792.77	-2.26551	0.489713	-4.6262	3.72436e-06	0.000312911	1650.33	7935.21	1914.12	1274.97	1761.89	6096.02	10961.7	6747.93
METRNL	1624.65	-2.92772	0.688704	-4.25105	2.12766e-05	0.00129307	377.353	2871.95	284.225	217.285	630.549	3174.88	3845.5	1595.47
RP11-476K15.1	55.6523	-7.19888	2.08062	-3.45997	0.000540241	0.0149033	0.740673	110.564	0	1.14966	1.07236	0	103.203	228.489
NDC80	3702.24	2.09898	0.585447	3.58525	0.00033675	0.010472	6003.25	1401.24	8890.2	6079.39	3040.15	1419.2	1196.96	1587.56
SMCHD1	5211.85	1.89754	0.495696	3.82803	0.000129174	0.0052072	8217.93	2205.76	10918.8	6654.22	7080.8	2250.55	2785.51	1581.24
DLGAP1-AS2	152.616	3.2003	0.853946	3.74767	0.000178488	0.00655833	275.227	30.0053	403.7	135.66	286.321	33.8843	48.2255	7.90619
RP11-874J12.4	41.5711	7.17865	1.56002	4.60165	4.19164e-06	0.000342556	82.5579	0.584172	196.191	16.0952	35.3879	0.788007	0.964511	0
EPB41L3	101.425	-4.29898	1.41589	-3.03623	0.00239558	0.0429679	9.8218	193.028	13.834	9.19726	6.43417	1.57601	186.151	391.356
LAMA1	12.3388	3.27523	1.09142	3.0009	0.00269181	0.0466392	22.3392	2.33843	35.2137	26.4421	5.36181	1.57601	3.85804	1.58124
RP11-789C17.1	10.8612	7.12855	2.13055	3.34587	0.000820251	0.0205449	21.7225	0	10.0611	54.0339	1.07236	0	0	0
PPP4R1	6414.81	1.95919	0.568356	3.44711	0.000566612	0.0154527	10205	2624.58	12571.3	10355	7688.83	1779.32	4053.84	2040.59
LINC01443	30.1535	5.72968	1.44667	3.96059	7.47655e-05	0.00342961	59.1949	1.11212	18.8645	143.707	15.0131	0	0.964511	2.37186
LINC01444	74.3673	8.93992	1.80349	4.957	7.15882e-07	7.97293e-05	148.471	0.26354	23.895	383.986	37.5327	0	0	0.790619
ANKRD29	306.57	3.79183	1.23376	3.0734	0.00211633	0.0391922	571.886	41.255	51.5629	1416.38	247.716	75.6487	12.5386	35.5779
CHST9	11.3593	6.21222	1.92513	3.22691	0.00125137	0.0274396	22.455	0.26354	49.0477	17.2449	1.07236	0	0	0.790619
CDH2	93.9073	3.75195	0.988761	3.7946	0.000147881	0.00574838	174.78	13.0344	349.622	126.462	48.2563	9.45608	24.1128	5.53433
B4GALT6	184.143	2.11079	0.667701	3.16127	0.00157081	0.0320647	299.092	69.1932	280.452	481.707	135.118	77.2247	52.0836	78.2713
FHOD3	589.094	6.14434	1.45535	4.22191	2.42243e-05	0.00143577	1161.78	16.4108	25.1526	2850	610.174	35.4603	10.6096	3.16248
LIPG	1575.21	5.90302	1.39843	4.22117	2.43041e-05	0.00143694	3098.56	51.8545	2744.15	900.182	5651.35	2.36402	143.712	9.48743
MAPK4	228.838	-5.73486	1.75882	-3.26063	0.00111165	0.025433	8.45865	449.217	18.8645	1.14966	5.36181	1178.07	168.789	0.790619
ME2	2151.53	1.8363	0.551366	3.33046	0.000867027	0.0213151	3361.57	941.5	3063.59	2732.74	4288.37	573.669	1350.31	900.515
ALPK2	32.4984	4.76287	1.15374	4.1282	3.65621e-05	0.00195856	62.6583	2.33843	121.99	56.3332	9.65126	1.57601	3.85804	1.58124
MALT1-AS1	16.2607	3.06883	0.994661	3.0853	0.00203346	0.0382192	29.0155	3.50591	15.0916	49.4353	22.5196	3.94003	5.78706	0.790619
PMAIP1	1780.8	4.55976	0.840857	5.42275	5.86892e-08	1.0038e-05	3416.76	144.841	1491.55	7012.91	1745.8	223.006	103.203	108.315
RP11-879F14.2	86.6232	8.23576	1.86651	4.41239	1.02237e-05	0.000711648	172.662	0.584172	2.51526	457.564	57.9075	0.788007	0.964511	0
SERPINB5	938.678	6.44143	1.46917	4.38441	1.16302e-05	0.000786684	1856.01	21.3503	975.923	19.5442	4572.55	39.4003	18.3257	6.32495
SERPINB13	57.9187	6.51835	2.02081	3.22562	0.001257	0.0274876	114.551	1.28601	46.5324	1.14966	295.972	0	3.85804	0
SERPINB4	55.1388	6.87916	1.99987	3.4398	0.000582148	0.0157242	109.313	0.964511	49.0477	1.14966	277.742	0	2.89353	0
SERPINB3	78.0111	9.00872	1.96958	4.57393	4.78662e-06	0.000387215	155.701	0.321504	75.4579	3.44897	388.195	0	0.964511	0
SERPINB7	492.644	8.46287	1.60396	5.27624	1.31858e-07	1.90202e-05	982.453	2.8347	2563.05	277.068	107.236	0.788007	7.71609	0
SERPINB2	274.665	6.76206	1.41277	4.78638	1.69813e-06	0.0001633	544.245	5.08522	913.041	480.557	239.137	0.788007	14.4677	0
HMSD	67.7697	4.8831	1.49688	3.26219	0.00110554	0.0254051	131.066	4.4739	31.4408	356.394	5.36181	0.788007	8.6806	3.9531
LINC01910	17.4159	5.97627	1.71569	3.48331	0.000495255	0.0140176	34.3065	0.525338	36.4713	63.2312	3.21709	1.57601	0	0
MBP	2784.09	5.86394	1.08482	5.40543	6.46532e-08	1.05314e-05	5474.24	93.9325	2403.34	9862.92	4156.47	184.394	9.64511	87.7587
RP11-862L9.4	7.34278	5.5779	1.66128	3.35759	0.000786252	0.0198805	14.4229	0.262669	5.03053	26.4421	11.796	0.788007	0	0
RP11-4B16.4	33.0371	4.7023	1.39762	3.36451	0.0007668	0.0195538	63.6513	2.42285	17.6069	137.959	35.3879	6.30405	0.964511	0
HCN2	239.948	-3.79129	1.22792	-3.08756	0.00201808	0.0380794	32.3667	447.53	55.3358	31.0408	10.7236	827.407	20.2547	494.928
PLPPR3	55.5597	-4.07938	1.33704	-3.05104	0.00228047	0.0413367	6.21372	104.906	3.7729	13.7959	1.07236	113.473	6.75157	194.492
GNA15	493.289	8.43331	1.0998	7.66807	1.74603e-14	1.81777e-11	983.713	2.86551	411.246	2272.87	267.018	1.57601	3.85804	3.16248
CELF5	61.8812	-2.50094	0.81942	-3.05208	0.00227259	0.0412876	18.6481	105.114	33.9561	8.04761	13.9407	76.4367	66.5512	172.355
PLIN5	182.584	-4.70215	1.32839	-3.53975	0.00040051	0.0120329	13.4626	351.705	3.7729	2.29932	34.3156	461.772	32.7934	560.549
TNFSF9	256.621	3.45238	0.708512	4.87272	1.10071e-06	0.000113606	470.202	43.0396	704.274	297.761	408.57	19.7002	67.5157	41.9028
TRIP10	3603.52	1.9757	0.611277	3.23209	0.00122889	0.0270705	5746.08	1460.95	5802.72	7334.82	4100.71	720.238	1682.11	1980.5
ZNF358	300.219	1.81095	0.605179	2.99242	0.00276776	0.047646	467.236	133.202	503.053	654.155	244.498	94.5608	165.896	139.149
PNPLA6	2537.24	1.48148	0.494741	2.99446	0.00274934	0.04743	3736.39	1338.08	3312.6	5179.21	2717.36	1064.6	1354.17	1595.47
RAB11B-AS1	96.8334	-1.72896	0.543924	-3.17868	0.00147946	0.0307781	44.932	148.735	61.624	35.6394	37.5327	104.017	174.576	167.611
ZNF699	319.181	2.60093	0.73852	3.52181	0.00042861	0.0126704	548.077	90.2859	279.194	876.039	488.997	68.5566	52.0836	150.218
SHFL	547.527	3.49628	0.893346	3.91369	9.0896e-05	0.00397899	1005.95	89.1014	2187.02	474.809	356.024	129.233	59.7997	78.2713
ICAM1	1385.04	4.71911	0.869149	5.42958	5.6488e-08	9.80148e-06	2668.76	101.306	5681.98	948.468	1375.84	144.993	87.7705	71.1557
ANGPTL8	21.248	-3.31742	1.11279	-2.98117	0.00287154	0.0487998	3.88864	38.6075	3.7729	5.74829	2.14472	86.6807	12.5386	16.603
CCDC159	425.538	-2.41383	0.751953	-3.21007	0.001327	0.0285382	134.477	716.6	113.187	154.054	136.19	1371.13	284.531	494.137
ODAD3	92.4589	-3.77333	1.2301	-3.06749	0.00215862	0.0398521	12.6278	172.29	16.3492	17.2449	4.28945	44.1284	26.0418	446.7
LYL1	31.959	4.79227	1.48482	3.22752	0.00124868	0.0274309	61.6955	2.2225	15.0916	167.85	2.14472	1.57601	1.92902	3.16248
CASP14	11448	8.2549	1.94856	4.23641	2.27124e-05	0.00135911	22821.2	74.7229	54264.3	2.29932	14197	89.8328	131.173	3.16248
PGLYRP2	75.6151	-8.50683	2.03439	-4.18151	2.89576e-05	0.00165093	0.419211	150.811	1.25763	0	0	230.886	0.964511	220.583
CYP4F22	55.091	-7.14473	1.93236	-3.69742	0.000217804	0.00769219	0.776665	109.405	1.25763	0	1.07236	310.475	1.92902	15.8124
CYP4F12	80.6684	5.07242	1.39046	3.64802	0.000264269	0.00880099	156.694	4.64275	93.0648	9.19726	367.82	10.2441	2.89353	0.790619
UCA1	2449.01	5.60783	1.14508	4.89731	9.7159e-07	0.00010386	4799.53	98.4942	2319.07	1091.03	10988.5	45.7044	218.944	30.8341
TMEM38A	1045.18	3.06171	0.808206	3.78828	0.000151693	0.00585854	1866.86	223.498	3271.1	1009.4	1320.08	284.47	80.0544	305.97
NWD1	318.056	7.3866	1.24602	5.92816	3.06345e-09	8.52956e-07	632.368	3.74491	1140.67	54.0339	702.397	2.36402	0.964511	7.90619
HOMER3	2336.5	2.82864	0.852352	3.31863	0.000904601	0.0220353	4096.37	576.629	8209.82	1164.6	2914.68	712.358	657.796	359.732
AC005307.1	31.1016	5.61933	1.74476	3.2207	0.0012788	0.0278372	60.9173	1.28601	110.672	3.44897	68.6312	0	3.85804	0
AC079466.1	61.7088	4.19245	1.30837	3.20434	0.0013537	0.0288128	116.986	6.43112	26.4103	10.3469	314.202	3.94003	10.6096	4.74371
PEPD	2623.09	1.3633	0.44735	3.0475	0.00230751	0.0417637	3777.71	1468.48	4357.7	3424.83	3550.59	1124.49	1946.38	1334.56
CD22	362.233	3.04396	0.93057	3.27107	0.00107142	0.0248355	646.149	78.3173	1255.12	513.897	169.433	133.961	64.6222	36.3685
ZNF850	461.662	2.37444	0.649437	3.65616	0.000256026	0.00861444	774.137	149.187	920.587	912.829	488.997	149.721	73.3028	224.536
CATSPERG	160.389	-2.01632	0.579463	-3.47964	0.000502094	0.0141277	63.6051	257.172	86.7766	32.1904	71.8482	282.894	271.992	216.63
FCGBP	103.906	3.79009	1.17226	3.23314	0.00122438	0.0270211	193.825	13.9879	427.595	119.564	34.3156	29.1563	9.64511	3.16248
B9D2	213.8	1.32196	0.42054	3.14348	0.00166954	0.033566	305.45	122.15	298.059	375.938	242.354	132.385	118.635	115.43
CEACAM1	690.269	5.10381	1.37047	3.72413	0.000195992	0.00705719	1341.54	38.9958	604.921	31.0408	3388.66	21.2762	22.1837	73.5276
PSG1	17.5403	5.28643	1.50131	3.5212	0.000429596	0.0126839	34.1749	0.905676	72.9427	25.2925	4.28945	0.788007	1.92902	0
PSG5	121.465	4.69671	1.34409	3.49433	0.000475251	0.0136737	233.842	9.08826	345.849	186.245	169.433	3.15203	24.1128	0
CEACAMP10	29.6854	6.11371	1.76253	3.46872	0.000522952	0.0145437	58.5231	0.847712	114.445	0	61.1246	0.788007	0.964511	0.790619
CD177	23.7227	5.0925	1.3251	3.8431	0.000121488	0.00493055	46.1304	1.31509	98.0953	9.19726	31.0985	2.36402	0	1.58124
PLAUR	1827.36	3.89105	0.744954	5.22321	1.75848e-07	2.35233e-05	3423.82	230.893	2066.29	5159.67	3045.51	160.753	415.704	116.221
LLNLR-271C9.1	5.63094	5.17478	1.6075	3.21914	0.00128574	0.0279374	10.9404	0.321504	16.3492	5.74829	10.7236	0	0.964511	0
ZNF222	132.032	1.52622	0.46783	3.26234	0.00110497	0.0254051	196.103	67.9616	231.404	188.544	168.361	80.3767	49.19	74.3182
IGFL4	27.8497	3.9728	1.28988	3.07999	0.00207008	0.0386364	52.3666	3.33288	23.895	3.44897	129.756	3.15203	2.89353	3.9531
AC007193.6	16.12	7.69765	2.49182	3.08917	0.00200716	0.0379033	32.24	0	74.2003	0	22.5196	0	0	0
IGFL2-AS1	502.587	9.41754	1.67395	5.62595	1.84494e-08	3.97993e-06	1003.68	1.49159	2228.52	11.4966	771.028	0	2.89353	1.58124
IGFL1P1	66.5758	8.77902	2.29906	3.81853	0.000134251	0.00533992	132.83	0.321504	295.544	0	102.947	0	0.964511	0
AC006262.6	80.6612	6.06798	1.5898	3.81682	0.000135181	0.00536799	158.924	2.39814	373.517	4.59863	98.6573	0	4.82255	2.37186
PNMA8A	336.382	6.43532	1.55444	4.13997	3.4735e-05	0.00186906	665.07	7.69347	265.36	1724.49	5.36181	1.57601	9.64511	11.8593
C5AR2	937.712	-9.90662	1.58589	-6.24672	4.19155e-10	1.4398e-07	1.96231	1873.46	2.51526	2.29932	1.07236	1673.73	12.5386	3934.12
MEIS3	264.579	-4.32295	1.39935	-3.08926	0.00200656	0.0379033	25.1514	504.007	8.80343	18.3945	48.2563	1289.97	12.5386	209.514
PPP1R15A	4014.18	2.42957	0.795236	3.05515	0.00224948	0.0410421	6771.41	1256.95	3188.1	13437.2	3688.92	1460.18	1568.29	742.391
KCNC3	1615.19	-2.94415	0.945328	-3.11442	0.00184306	0.0357925	371.42	2858.95	289.255	85.0747	739.93	1208.8	3005.42	4362.64
KLK3	17.8758	7.84665	2.50878	3.12767	0.00176195	0.0348677	35.7515	0	84.2614	22.9932	0	0	0	0
KLK5	10301.1	11.6987	1.6816	6.95691	3.47826e-12	1.9369e-09	20596	6.1984	29605.9	8.04761	32174.1	4.72804	6.75157	7.11557
KLK6	8101.02	8.53571	1.91042	4.46798	7.8963e-06	0.00057296	16158.5	43.5237	21402.4	4.59863	27068.6	116.625	11.5741	2.37186
CTB-147C22.6	25.1312	8.33876	2.44938	3.40444	0.00066301	0.0174187	50.2624	0	91.8072	0	58.9799	0	0	0
CTB-147C22.9	48.6292	7.48649	2.23937	3.34312	0.00082841	0.0206637	96.7314	0.527079	91.8072	0	198.387	0	0	1.58124
KLK7	179.214	6.95956	1.75286	3.97041	7.17483e-05	0.00332304	355.563	2.86551	318.181	0	748.509	1.57601	3.85804	3.16248
KLK8	526.443	7.12168	1.90223	3.74386	0.000181211	0.00661139	1045.4	7.49069	768.413	0	2367.77	3.94003	1.92902	16.603
FPR2	8.10597	5.72059	1.84146	3.10655	0.00189285	0.036405	15.9484	0.26354	10.0611	35.6394	2.14472	0	0	0.790619
LENG9	222.905	-2.26374	0.68576	-3.30106	0.000963204	0.0231553	76.7642	369.046	60.3664	55.1836	114.743	291.563	607.642	207.933
AC024580.1	78.433	-2.05444	0.640183	-3.20915	0.00133128	0.0285385	30.4527	126.413	31.4408	29.8911	30.0261	81.1647	87.7705	210.305
ZNF211	774.197	1.52081	0.380644	3.99538	6.45915e-05	0.00303859	1148.31	400.086	1315.48	1064.58	1064.86	380.607	353.975	465.675
ZSCAN4	26.5915	7.45032	1.91323	3.89412	9.85576e-05	0.00423692	52.9203	0.262669	137.082	3.44897	18.2302	0.788007	0	0
TPRG1LP1	13.9687	7.49083	2.51102	2.98319	0.00285264	0.0486491	27.9374	0	66.6545	0	17.1578	0	0	0
RAD21L1	13.3289	6.44458	1.70918	3.77057	0.000162874	0.00616115	26.3362	0.321504	15.0916	57.4829	6.43417	0	0.964511	0
SIRPB2	42.7812	9.10662	2.49201	3.65433	0.000257858	0.00864765	85.5624	0	75.4579	0	181.229	0	0	0
SIRPB1	60.2334	6.06429	1.42067	4.26863	1.96678e-05	0.00121066	118.655	1.81135	276.679	14.9456	64.3417	1.57601	3.85804	0
SIRPG	24.0634	7.30542	1.93779	3.76998	0.000163262	0.00616611	47.8641	0.262669	121.99	2.29932	19.3025	0.788007	0	0
LRRN4	47.8624	4.03091	1.04875	3.84355	0.000121268	0.00493055	90.2239	5.50091	42.7595	183.945	43.9668	1.57601	3.85804	11.0687
JAG1	4776.88	4.03632	1.16181	3.47417	0.000512439	0.0143178	9004.96	548.79	3312.6	12247.3	11455	1312.03	284.531	49.809
OTOR	274.357	-11.3316	2.31705	-4.89052	1.00571e-06	0.000106557	0	548.715	0	0	0	0.788007	1039.74	605.614
CFAP61	6.03952	-4.8188	1.52372	-3.16252	0.00156409	0.0320152	0.383219	11.6958	0	1.14966	0	9.45608	10.6096	15.0218
RP5-984P4.6	29.0797	-6.28423	2.0525	-3.06174	0.00220051	0.0402531	0.714908	57.4445	0	0	2.14472	1.57601	8.6806	162.077
RP4-737E23.7	232.584	-7.21588	1.75565	-4.11009	3.955e-05	0.00206774	3.11197	462.055	2.51526	5.74829	1.07236	70.9206	1313.66	1.58124
ACTL10	98.9683	-4.10192	0.78492	-5.22591	1.73301e-07	2.34446e-05	10.915	187.022	10.0611	18.3945	4.28945	203.306	256.56	101.199
RALY-AS1	255.987	-1.35581	0.417886	-3.24446	0.00117674	0.0264325	143.77	368.204	119.475	140.258	171.578	412.916	380.982	310.713
TGM2	5936.72	6.30307	1.41628	4.45045	8.56913e-06	0.000610678	11725	148.479	173.553	27313.6	7687.76	293.927	108.025	43.484
KCNK15	257.791	-6.839	1.9679	-3.47527	0.000510334	0.0142908	4.4878	511.094	11.3187	0	2.14472	1401.08	0.964511	131.243
KCNS1	75.9721	4.86794	1.42487	3.41641	0.00063452	0.0167885	146.917	5.02744	411.246	24.1428	5.36181	5.51605	4.82255	4.74371
MMP9	19.1832	-3.1923	0.975127	-3.27373	0.00106139	0.0247097	3.74958	34.6168	2.51526	2.29932	6.43417	53.5845	37.6159	12.6499
SLC12A5-AS1	25.8492	-2.91024	0.944277	-3.08197	0.00205633	0.0384828	6.04359	45.6548	5.03053	3.44897	9.65126	76.4367	46.2965	14.2311
RP5-1049G16.4	15.5817	-4.26051	1.38199	-3.08287	0.00205012	0.0384117	1.55333	29.61	2.51526	0	2.14472	67.7686	11.5741	9.48743
PREX1	12884.8	-6.6616	1.05168	-6.33424	2.38514e-10	9.06543e-08	252.104	25517.5	515.629	22.9932	217.689	17013.9	36964.9	22573.8
RP5-998C11.1	18.3605	-7.43206	1.55352	-4.784	1.7184e-06	0.000164588	0	36.7209	0	0	0	43.3404	15.4322	51.3902
RP5-906C1.1	18.056	-6.42472	1.60151	-4.01167	6.02911e-05	0.00287061	0.419211	35.6928	1.25763	0	0	14.1841	72.3383	20.5561
PELATON	60.3839	5.78617	1.68082	3.44246	0.000576443	0.0156319	118.576	2.19169	222.601	2.29932	130.828	0.788007	5.78706	0
RIPOR3	544.902	-5.1012	0.947167	-5.38574	7.21459e-08	1.15942e-05	30.8981	1058.91	47.79	29.8911	15.0131	194.638	1249.04	1733.04
PARD6B	2469.66	-3.05507	0.868184	-3.51892	0.000433313	0.0127486	530.475	4408.85	523.175	544.938	523.313	8864.29	953.901	3408.36
BCAS4	1311.61	-1.92213	0.471056	-4.08046	4.49461e-05	0.00229965	547.629	2075.6	399.927	655.305	587.654	2216.66	1544.18	2465.94
RP4-806M20.4	21.3467	-7.64793	1.43949	-5.31296	1.07858e-07	1.61416e-05	0	42.6934	0	0	0	56.7365	40.5094	30.8341
GNAS-AS1	71.5921	-7.52989	1.21855	-6.17936	6.43601e-10	2.02777e-07	0.776665	142.408	1.25763	0	1.07236	178.878	92.593	155.752
RP4-806M20.3	29.028	-6.21546	1.40009	-4.43934	9.02336e-06	0.000635483	0.776665	57.2793	1.25763	0	1.07236	93.7728	16.3967	61.6683
RP11-11M20.4	58.6164	-1.80588	0.501023	-3.60438	0.000312894	0.00994988	26.0675	91.1653	26.4103	20.6938	31.0985	107.169	76.1963	90.1306
LAMA5-AS1	13.0354	-2.94164	0.980433	-3.00035	0.00269668	0.0466856	2.94715	23.1236	1.25763	1.14966	6.43417	18.1242	29.8998	21.3467
LINC00659	55.3024	-4.10418	0.782668	-5.24383	1.57278e-07	2.16439e-05	6.04359	104.561	5.03053	3.44897	9.65126	104.805	57.8706	151.008
COL9A3	97.8282	-2.59832	0.795866	-3.26477	0.00109551	0.0252781	27.7002	167.956	26.4103	13.7959	42.8945	66.9806	173.612	263.276
BIRC7	47.5029	-4.6934	1.12381	-4.17634	2.96238e-05	0.00167297	3.56717	91.4386	5.03053	4.59863	1.07236	46.4924	27.0063	200.817
SRMS	154.335	-3.75659	0.654253	-5.74179	9.36804e-09	2.20019e-06	21.2714	287.399	23.895	19.5442	20.3749	147.357	452.356	262.486
ZBTB46	441.451	-1.67621	0.467636	-3.58442	0.000337827	0.0104919	210.383	672.52	183.614	212.687	234.847	854.987	699.27	463.303
RP4-591C20.9	516.842	-1.57267	0.484179	-3.24812	0.00116171	0.0261932	260.041	773.643	177.326	336.85	265.946	862.867	619.216	838.847
C20orf204	140.039	-1.67755	0.53694	-3.12428	0.00178241	0.0351819	66.7207	213.358	61.624	82.7754	55.7628	158.389	176.505	305.179
CYP4F29P	79.2652	-5.82904	1.94733	-2.99335	0.00275931	0.0475678	2.7492	155.781	5.03053	0	3.21709	211.974	0	255.37
ANKRD20A11P	60.9308	-5.21249	1.54907	-3.36491	0.00076569	0.0195463	3.23017	118.631	7.54579	0	2.14472	174.938	3.85804	177.099
NCAM2	2465.31	-6.83539	1.69357	-4.03609	5.43497e-05	0.00269442	42.7995	4887.83	10.0611	117.265	1.07236	2355.35	121.528	12186.6
CYYR1	33.7319	6.29823	2.02913	3.1039	0.00190987	0.0365855	66.6153	0.848583	177.326	0	22.5196	0	0.964511	1.58124
ADAMTS1	424.638	5.80376	1.03196	5.624	1.86581e-08	3.989e-06	834.311	14.9653	1022.46	1396.83	83.6442	12.6081	21.2192	11.0687
MAP3K7CL	45.3998	5.31152	1.21343	4.37726	1.20178e-05	0.00081061	88.5753	2.22425	114.445	128.762	22.5196	0	1.92902	4.74371
EVA1C	238.823	2.39833	0.624037	3.84325	0.000121414	0.00493055	401.457	76.1884	567.192	194.292	442.885	56.7365	93.5575	78.2713
ITSN1	2843.39	1.1473	0.330145	3.47516	0.000510557	0.0142908	3917.93	1768.86	3674.8	4096.23	3982.75	1613.84	1822.93	1869.81
DSCR9	13.5974	-2.95858	0.991973	-2.98252	0.00285885	0.0486491	3.1222	24.0726	3.7729	3.44897	2.14472	18.1242	10.6096	43.484
PCP4	450.61	-8.01966	0.817948	-9.80462	1.07555e-22	4.29233e-19	3.45389	897.766	3.7729	2.29932	4.28945	588.641	1442.91	661.748
DSCAM	1694.65	-10.3003	2.01889	-5.10199	3.36105e-07	4.16997e-05	2.68254	3386.62	0	8.04761	0	9238.59	40.5094	880.75
DSCAM-AS1	16236.9	-14.319	1.21194	-11.815	3.26718e-32	2.60775e-28	1.64085	32472.3	3.7729	1.14966	0	64825.4	17429.7	15161.7
ABCG1	516.449	-2.60912	0.676417	-3.85727	0.000114662	0.00474194	145.549	887.349	264.103	78.1768	94.3678	1002.34	930.753	728.951
TFF3	670.048	-5.65185	1.35452	-4.17258	3.01168e-05	0.00169283	26.1305	1313.96	8.80343	62.0815	7.50653	568.153	97.4156	3276.33
ITGB2	531.907	2.90923	0.804003	3.61843	0.000296393	0.0095556	938.781	125.034	750.806	401.231	1664.31	135.537	184.222	55.3433
CECR2	175.515	-4.23784	1.28065	-3.30912	0.000935901	0.0225228	17.7328	333.298	46.5324	3.44897	3.21709	567.365	61.7287	370.8
SEPTIN5	20.9578	-3.45279	1.07617	-3.20841	0.0013347	0.0285608	3.53118	38.3845	3.7729	5.74829	1.07236	21.2762	16.3967	77.4807
SEPT5-GP1BB	19.7692	-4.30153	1.28002	-3.36051	0.000777978	0.0197547	1.90056	37.6378	1.25763	2.29932	2.14472	10.2441	12.5386	90.1306
CCDC188	29.2437	3.34981	0.70033	4.78319	1.72535e-06	0.000164595	53.3158	5.17157	50.3053	51.7346	57.9075	8.66807	2.89353	3.9531
BCRP2	12.2904	-3.56998	1.13448	-3.14679	0.00165071	0.0333868	1.89033	22.6905	0	4.59863	1.07236	14.1841	27.0063	26.881
IGLV3-10	192.667	11.2775	2.69237	4.18869	2.80567e-05	0.00160722	385.334	0	140.855	1015.15	0	0	0	0
IGLC3	50.9934	8.39336	2.28222	3.67771	0.000235336	0.00816686	101.665	0.321504	84.2614	220.734	0	0	0.964511	0
TPST2	1427.52	1.94234	0.649831	2.989	0.00279894	0.048009	2265.47	589.571	1496.58	2507.4	2792.43	273.438	873.847	621.427
RP3-438O4.4	8.07809	6.6982	1.84008	3.64018	0.000272452	0.00899842	16.1562	0	35.2137	5.74829	7.50653	0	0	0
LIF-AS1	5.75591	5.21208	1.71546	3.03831	0.00237911	0.0427365	11.2492	0.262669	22.6374	5.74829	5.36181	0.788007	0	0
LIF	1886.09	5.57651	0.918204	6.07328	1.25327e-09	3.79868e-07	3694.76	77.4229	5328.59	3673.16	2082.53	141.841	76.1963	14.2311
LIF-AS2	60.1644	4.98163	1.03033	4.83496	1.33172e-06	0.000131768	116.62	3.70887	154.689	127.612	67.5588	6.30405	4.82255	0
LINC01521	167.815	-2.32799	0.63557	-3.66284	0.000249437	0.00844803	55.7587	279.872	61.624	40.238	65.4141	329.387	133.102	377.125
PISD	3111.26	-1.3595	0.44862	-3.03041	0.00244219	0.0436396	1745.06	4477.47	2125.4	1769.32	1340.45	5628.73	3856.11	3947.56
YWHAH	7144.81	1.52259	0.502932	3.02743	0.00246642	0.0439095	10600.1	3689.57	12811.5	8251.1	10737.6	3231.62	5155.31	2681.78
SLC5A1	96.7033	6.60983	1.7483	3.78073	0.000156372	0.00598136	191.447	1.95983	360.94	0	213.4	0.788007	1.92902	3.16248
LARGE1	883.897	-6.84002	0.816033	-8.38204	5.20173e-17	1.03796e-13	15.2167	1752.58	8.80343	5.74829	31.0985	1550.8	1278.94	2427.99
APOL1	1136.83	4.15265	1.06823	3.8874	0.000101323	0.00430936	2152.53	121.133	2268.77	2299.32	1889.5	19.7002	305.75	37.9497
APOBEC3C	893.659	7.94579	0.846364	9.38815	6.10632e-21	1.8277e-17	1780.04	7.27883	2988.13	1742.88	609.101	4.72804	11.5741	5.53433
CACNA1I	278.171	-5.42322	1.28011	-4.23652	2.2701e-05	0.00135911	12.6373	543.705	8.80343	2.29932	26.809	37.0363	1027.2	566.874
GRAP2	12.1004	4.78669	1.36117	3.5166	0.00043712	0.0128113	23.3523	0.848583	46.5324	14.9456	8.57889	0	0.964511	1.58124
PARVB	172.634	-3.51372	1.0106	-3.47687	0.000507306	0.0142576	27.8061	317.462	32.6984	20.6938	30.0261	603.613	35.6869	313.085
LINC01589	11.1063	5.18808	1.51348	3.42791	0.00060824	0.0162339	21.5695	0.643007	35.2137	8.04761	21.4472	0	1.92902	0
RNU6-1161P	5.13709	5.04171	1.63693	3.07997	0.00207018	0.0386364	9.95268	0.321504	11.3187	4.59863	13.9407	0	0.964511	0
PPARA	1246.77	1.84853	0.493064	3.74906	0.000177497	0.00655833	1951.65	541.897	2828.42	1535.94	1490.58	482.26	553.629	589.802
CERK	2461.71	1.56196	0.354822	4.4021	1.0721e-05	0.000739808	3677.77	1245.65	3751.52	4042.2	3239.6	1310.46	1320.42	1106.08
IL17REL	43.0721	-7.69122	1.94339	-3.95764	7.5694e-05	0.00346557	0.383219	85.7611	0	1.14966	0	6.30405	234.376	16.603
CLCN4	1184.14	4.40066	1.15197	3.82013	0.000133383	0.00532628	2261.24	107.046	166.007	5552.85	1064.86	92.9848	85.8415	142.311
TLR7	21.3941	8.10542	1.92384	4.21315	2.51828e-05	0.00147433	42.7881	0	91.8072	33.3401	3.21709	0	0	0
LINC02154	14.2223	5.53112	1.72169	3.21261	0.00131535	0.0284243	27.8016	0.643007	65.3969	12.6462	5.36181	0	1.92902	0
LINC01203	34.9997	6.99636	1.80352	3.87929	0.00010476	0.0044398	69.4723	0.527079	7.54579	180.496	20.3749	0	0	1.58124
ACE2	52.74	6.5487	1.51866	4.31216	1.61669e-05	0.00103231	104.368	1.11212	37.729	12.6462	262.729	0	0.964511	2.37186
GS1-594A7.3	15.1805	7.61232	2.49328	3.05313	0.00226467	0.0412063	30.3611	0	21.3797	0	69.7035	0	0	0
CA5BP1	467.792	1.31283	0.413091	3.17805	0.00148267	0.0307914	667.062	268.522	524.433	815.108	661.647	248.222	258.489	298.854
MAP3K15	29.8943	2.42419	0.711061	3.40926	0.000651404	0.0171783	50.4312	9.35739	37.729	78.1768	35.3879	7.88007	6.75157	13.4405
SH3KBP1	3112.61	3.74578	1.06961	3.502	0.000461782	0.0134029	5793.4	431.825	3546.52	9046.66	4787.02	1008.65	231.483	55.3433
SMPX	10.5388	7.08742	2.0726	3.41957	0.000627192	0.0166679	21.0775	0	1.25763	12.6462	49.3286	0	0	0
PTCHD1	335.208	7.37054	1.90547	3.86809	0.00010969	0.00461605	666.405	4.01106	1790.87	4.59863	203.749	0	0.964511	11.0687
KLHL15	771.452	1.62068	0.535427	3.0269	0.00247074	0.0439211	1164.3	378.6	1001.08	1717.59	774.245	310.475	372.301	453.025
MIR222HG	598.194	6.41138	1.21427	5.28003	1.29159e-07	1.87438e-05	1182.52	13.8685	265.36	2403.94	878.264	32.3083	7.71609	1.58124
MIR221	34.0049	8.77573	1.70931	5.13407	2.8354e-07	3.59226e-05	68.0098	0	13.834	133.36	56.8352	0	0	0
MIR222	8.40997	6.76045	1.72764	3.91311	9.1114e-05	0.00398125	16.8199	0	7.54579	32.1904	10.7236	0	0	0
RP6-99M1.3	16.451	7.72798	2.50412	3.0861	0.002028	0.0381764	32.9021	0	0	80.4761	18.2302	0	0	0
LINC01186	121.834	4.35852	0.827353	5.26803	1.37895e-07	1.95379e-05	232.322	11.3461	316.923	70.1291	309.913	6.30405	13.5031	14.2311
SLC38A5	53.4726	3.23462	1.06656	3.03276	0.00242331	0.0433678	96.683	10.2622	26.4103	236.83	26.809	9.45608	8.6806	12.6499
WNK3	199.649	4.69149	1.31159	3.57696	0.000347612	0.0106987	384.434	14.8635	721.881	419.625	11.796	4.72804	10.6096	29.2529
ITIH6	15.239	-4.22563	1.22562	-3.44776	0.000565253	0.0154333	1.5431	28.935	1.25763	2.29932	1.07236	14.9721	60.7642	11.0687
ZC3H12B	60.7196	2.40052	0.571052	4.20368	2.62614e-05	0.00151525	102.115	19.3244	124.506	120.714	61.1246	17.3361	19.2902	21.3467
MSN	20037.1	9.23424	0.776698	11.8891	1.34848e-32	1.61446e-28	40007.7	66.5292	17409.4	61555	41058.6	40.1883	116.706	42.6934
EDA2R	74.599	-6.0039	1.71637	-3.49802	0.000468718	0.0135713	2.28378	146.914	1.25763	3.44897	2.14472	418.432	0.964511	21.3467
NAP1L6P	17.1414	-6.35566	1.87561	-3.38858	0.000702562	0.0183056	0.357454	33.9254	0	0	1.07236	88.2568	4.82255	8.69681
NAP1L2	74.6488	-3.86953	1.20226	-3.21855	0.00128841	0.02797	9.51015	139.787	1.25763	6.89795	20.3749	298.655	90.664	30.0435
P2RY10	27.3681	-4.58249	1.39906	-3.27541	0.00105509	0.0246133	2.14472	52.5914	0	0	6.43417	66.9806	21.2192	69.5745
RPS6KA6	285.303	-5.56328	1.03816	-5.35876	8.37945e-08	1.31141e-05	11.7972	558.809	2.51526	26.4421	6.43417	497.232	971.262	207.933
ZNF711	152.735	-3.72518	0.880858	-4.22903	2.34701e-05	0.00139452	21.5466	283.923	41.5019	9.19726	13.9407	388.487	105.132	358.15
POF1B	356.521	-4.85324	1.1202	-4.33249	1.47433e-05	0.00095156	23.8451	689.197	32.6984	3.44897	35.3879	1469.63	431.136	166.821
DIAPH2	806.549	3.11861	0.544143	5.73123	9.97056e-09	2.29563e-06	1446.45	166.646	1460.11	1051.94	1827.3	159.177	232.447	108.315
TSPAN6	2152.79	1.83831	0.615702	2.98572	0.00282911	0.0483533	3364.66	940.915	3653.42	1706.09	4734.48	690.294	860.344	1272.11
SRPX2	482.9	4.12691	1.00283	4.11527	3.86725e-05	0.00204418	913.435	52.3647	484.188	412.727	1843.39	13.3961	104.167	39.531
CENPI	2232.97	1.33584	0.36909	3.61926	0.000295444	0.0095556	3198.69	1267.26	3274.87	3263.88	3057.3	1367.98	1409.15	1024.64
NXF3	80.2253	5.26368	1.55271	3.39	0.000698927	0.0182506	156.361	4.08921	367.229	95.4216	6.43417	5.51605	6.75157	0
KCNE5	6.59817	6.40733	2.02725	3.16061	0.0015744	0.0320842	13.1963	0	20.1221	18.3945	1.07236	0	0	0
ACSL4	2496.8	6.50501	0.820298	7.93006	2.19049e-15	3.08537e-12	4939.23	54.3739	2549.22	9499.62	2768.84	27.5802	50.1546	85.3869
CHRDL1	106.637	7.91619	1.66335	4.75917	1.9439e-06	0.000181823	212.367	0.905676	220.086	412.727	4.28945	0.788007	1.92902	0
CT83	292.615	9.46951	1.17018	8.09235	5.85226e-16	9.94007e-13	584.443	0.788007	719.366	337.999	695.963	2.36402	0	0
LONRF3	353.238	5.40556	1.65896	3.2584	0.00112044	0.0255514	690.137	16.3387	442.687	556.435	1071.29	0	48.2255	0.790619
GLUD2	125.326	-1.67272	0.548151	-3.05157	0.00227644	0.0413263	59.788	190.864	49.0477	40.238	90.0784	219.066	171.683	181.842
TEX13C	15.7853	-7.21197	2.08519	-3.45866	0.00054287	0.0149586	0	31.5706	0	0	0	0.788007	38.5804	55.3433
APLN	70.7216	3.97243	1.30674	3.03994	0.00236622	0.0426015	132.966	8.47712	32.6984	358.693	7.50653	7.88007	9.64511	7.90619
HS6ST2	538.964	6.00337	1.6933	3.54536	0.000392072	0.0118239	1061.4	16.5243	290.513	6.89795	2886.8	42.5524	3.85804	3.16248
MAGEC1	7.17991	3.53811	1.1267	3.14023	0.00168816	0.0338261	13.1906	1.16922	7.54579	13.7959	18.2302	0.788007	1.92902	0.790619
SLITRK4	160.329	-6.88638	2.09265	-3.29074	0.000999242	0.0238315	2.68745	317.971	3.7729	0	4.28945	109.533	0	844.381
FAM223B	4.3696	5.8117	1.91897	3.02855	0.00245728	0.0438163	8.73921	0	12.5763	11.4966	2.14472	0	0	0
GAB3	11.8374	4.7031	1.50138	3.13253	0.00173309	0.0344629	22.769	0.905676	10.0611	52.8843	5.36181	0.788007	1.92902	0

## Sheet: Foglio2
Genes coding for cell membrane-bound proteins significantly upregulated in sensitive vs resistant BC cell lines.
Gene_name	baseMean	log2FoldChange	lfcSE	stat	pvalue	padj	mean sensibili	mean resistenti	MDA-MB-468	MDA-MB-231	HCC1954	MCF7	SK-BR-3	T-47D
CDH2	93.9073	3.75195	0.988761	3.7946	0.000147881	0.00574838	174.78	13.0344	349.622	126.462	48.2563	9.45608	24.1128	5.53433
F2R	1207.29	7.11388	1.12547	6.32078	2.60241e-10	9.58688e-08	2397.28	17.3039	300.574	6096.64	794.62	18.9122	16.3967	16.603
CD44	30128.8	5.13552	0.949701	5.40751	6.39059e-08	1.0481e-05	58590.9	1666.73	80140.1	68080.5	27552.2	3417.59	345.295	1237.32
ITGB2	531.907	2.90923	0.804003	3.61843	0.000296393	0.0095556	938.781	125.034	750.806	401.231	1664.31	135.537	184.222	55.3433
EFNA5	1171.69	2.49306	0.770029	3.23762	0.00120533	0.0267934	1989.86	353.509	1695.29	1911.88	2362.41	91.4088	472.61	496.509
SLC6A2	257.315	8.39304	2.2335	3.75779	0.00017142	0.00638535	513.08	1.54868	1451.31	0	87.9337	0.788007	3.85804	0
ITGA3	19600.4	3.32919	0.897467	3.70954	0.000207632	0.00740947	35653.5	3547.4	11644.4	74264.5	21051.5	5859.62	2088.17	2694.43
ITGB3	93.7426	4.41397	1.01382	4.35379	1.33806e-05	0.000870648	179.04	8.44544	27.6679	256.374	253.077	7.88007	13.5031	3.9531
CEACAM1	690.269	5.10381	1.37047	3.72413	0.000195992	0.00705719	1341.54	38.9958	604.921	31.0408	3388.66	21.2762	22.1837	73.5276
GRIN2A	17.5286	6.84526	1.84331	3.71356	0.000204363	0.00733656	34.7937	0.26354	74.2003	2.29932	27.8814	0	0	0.790619
MET	7540.65	3.95186	1.24103	3.18433	0.00145091	0.0303991	14165.8	915.447	7747.02	14778.9	19971.7	1161.52	1563.47	21.3467
SLC4A4	113.053	7.23304	1.33507	5.41771	6.03657e-08	1.02375e-05	224.557	1.54868	172.296	455.265	46.1116	0.788007	3.85804	0
ICAM1	1385.04	4.71911	0.869149	5.42958	5.6488e-08	9.80148e-06	2668.76	101.306	5681.98	948.468	1375.84	144.993	87.7705	71.1557
F3	10776	4.4577	1.34209	3.32145	0.000895499	0.0218803	20613.9	938.195	7313.13	43462.8	11065.7	227.734	2521.23	65.6214
HLA-H	2134.96	4.52102	1.39517	3.24049	0.00119324	0.0266299	4091.72	178.198	1388.43	10783.8	102.947	349.087	108.025	77.4807
HLA-A	16002.1	4.31397	1.02263	4.2185	2.4593e-05	0.00145044	30472.2	1531.98	28545.7	58429.1	4441.72	2303.34	569.061	1723.55
HLA-DRA	539.406	5.55333	0.955426	5.81242	6.15777e-09	1.53591e-06	1056.33	22.4842	140.855	1272.67	1755.46	19.7002	19.2902	28.4623
HLA-DPA1	83.5095	4.76369	1.1386	4.18382	2.86645e-05	0.00163812	161.081	5.93834	56.5935	380.537	46.1116	1.57601	6.75157	9.48743
TLR4	59.5043	6.36961	1.60488	3.96891	7.22019e-05	0.0033376	117.578	1.43101	7.54579	317.306	27.8814	2.36402	1.92902	0
PTPRC	29.5168	3.0187	0.921285	3.27662	0.00105057	0.0245424	52.4856	6.54792	94.3224	29.8911	33.2432	3.15203	12.5386	3.9531
S1PR1	26.8085	6.53985	1.60915	4.06417	4.8203e-05	0.00242994	53.0327	0.584172	15.0916	132.211	11.796	0.788007	0.964511	0
ALCAM	8918.15	2.22844	0.719396	3.09766	0.00195056	0.0371568	14699.6	3136.69	6960.99	24639.5	12498.4	2825.79	1885.62	4698.65
PLAUR	1827.36	3.89105	0.744954	5.22321	1.75848e-07	2.35233e-05	3423.82	230.893	2066.29	5159.67	3045.51	160.753	415.704	116.221
ITGA4	38.9747	4.24864	1.35718	3.13049	0.00174516	0.0346501	74.0052	3.94421	33.9561	21.8435	166.216	3.15203	8.6806	0
ITGA6	8330.34	4.89895	1.26742	3.86528	0.000110961	0.00463692	16120.4	540.271	7143.35	34858.8	6359.11	128.445	77.1609	1415.21
ITGB8	778.606	4.61425	1.03479	4.45913	8.22917e-06	0.000589962	1496.15	61.0637	2930.28	159.802	1398.36	45.7044	43.403	94.0837
ITGBL1	74.2758	6.95936	1.42745	4.87538	1.08599e-06	0.000113117	147.324	1.22718	272.906	154.054	15.0131	0.788007	2.89353	0
ULBP2	442.443	2.1739	0.645536	3.36759	0.000758288	0.0194611	724.412	160.474	436.398	871.441	865.396	256.89	96.4511	128.08
LIFR	1381.46	4.31434	0.783699	5.5051	3.68949e-08	7.18251e-06	2630.69	132.232	653.969	4093.93	3144.16	142.629	133.102	120.965
CD22	362.233	3.04396	0.93057	3.27107	0.00107142	0.0248355	646.149	78.3173	1255.12	513.897	169.433	133.961	64.6222	36.3685
TNFRSF9	13.5168	4.53872	1.42284	3.1899	0.00142323	0.0299231	25.9223	1.11125	11.3187	63.2312	3.21709	0.788007	0.964511	1.58124
SIRPB1	60.2334	6.06429	1.42067	4.26863	1.96678e-05	0.00121066	118.655	1.81135	276.679	14.9456	64.3417	1.57601	3.85804	0
HBEGF	883.852	4.94178	1.30374	3.79046	0.000150367	0.00582612	1712.01	55.6954	391.124	4668.76	76.1377	52.7965	46.2965	67.9932
ROR1	1390.98	9.36386	1.36786	6.84562	7.61465e-12	4.05184e-09	2777.69	4.26658	1780.81	6381.75	170.506	2.36402	9.64511	0.790619
KCNQ3	23.0116	7.24153	1.76139	4.11126	3.93513e-05	0.00206242	45.7017	0.321504	5.03053	34.4897	97.5849	0	0.964511	0
TRPV2	28.8489	4.07028	1.31869	3.08661	0.00202455	0.0381415	54.4834	3.21434	11.3187	141.408	10.7236	5.51605	0.964511	3.16248
ROS1	130.636	8.74892	1.87624	4.66302	3.11604e-06	0.000268394	260.628	0.643007	275.421	4.59863	501.865	0	1.92902	0
DCBLD2	6943.77	3.03565	0.924185	3.28468	0.00102099	0.0241551	12378.1	1509.46	4639.41	23607.1	8887.73	632.769	952.937	2942.68
TSPAN8	206.239	5.84773	1.29044	4.53159	5.85421e-06	0.000450737	405.402	7.07587	17.6069	888.686	309.913	2.36402	12.5386	6.32495
ANXA2	53122.6	2.10623	0.604778	3.48265	0.000496473	0.0140355	86220.3	20024.9	66760.2	112054	79847	13367	14210.1	32497.6
ANXA1	15083	5.6801	0.93355	6.08441	1.16921e-09	3.58932e-07	29588.9	577.195	24017	40376	24373.7	420.796	1205.64	105.152
SRPX2	482.9	4.12691	1.00283	4.11527	3.86725e-05	0.00204418	913.435	52.3647	484.188	412.727	1843.39	13.3961	104.167	39.531
CUBN	35.5972	6.38185	1.37818	4.63062	3.64568e-06	0.000307575	70.3468	0.847712	32.6984	164.401	13.9407	0.788007	0.964511	0.790619
ADTRP	27.4658	3.82982	1.09794	3.48817	0.000486341	0.0139003	51.2492	3.68241	80.4885	52.8843	20.3749	1.57601	8.6806	0.790619
ACE2	52.74	6.5487	1.51866	4.31216	1.61669e-05	0.00103231	104.368	1.11212	37.729	12.6462	262.729	0	0.964511	2.37186
MSN	20037.1	9.23424	0.776698	11.8891	1.34848e-32	1.61446e-28	40007.7	66.5292	17409.4	61555	41058.6	40.1883	116.706	42.6934
FAP	93.5399	5.76424	1.73279	3.32656	0.000879243	0.0215491	183.661	3.41887	135.824	2.29932	412.859	1.57601	8.6806	0
LMO7	3649.75	2.23411	0.738928	3.02345	0.00249908	0.0443591	6019.96	1279.55	4282.24	7575.1	6202.54	457.044	1158.38	2223.22
ABCC4	1009.09	4.34	1.1378	3.81439	0.000136521	0.00541147	1923.21	94.9608	1671.39	2866.1	1232.14	187.546	92.593	4.74371
ANTXR1	2454.47	4.67086	1.00094	4.66646	3.06427e-06	0.000265847	4723.55	185.386	3940.16	6047.2	4183.28	45.7044	59.7997	450.653
CD38	25.0199	3.65516	0.781453	4.67739	2.90545e-06	0.000253909	46.3275	3.71235	42.7595	27.5918	68.6312	3.15203	4.82255	3.16248
NCAM1	200.792	5.35952	1.38272	3.87607	0.000106158	0.00449108	391.994	9.58906	692.955	6.89795	476.129	3.15203	19.2902	6.32495
SERPINE2	330.923	3.58919	0.999217	3.592	0.000328152	0.0102579	610.986	50.8608	291.771	1215.19	325.998	19.7002	109.954	22.928
HLA-DPB1	41.0625	3.89973	0.870073	4.48207	7.39209e-06	0.000538005	76.9229	5.2022	26.4103	120.714	83.6442	4.72804	7.71609	3.16248
PCSK9	615.558	7.79781	1.43363	5.43919	5.35226e-08	9.47948e-06	1225.62	5.49655	2973.04	690.945	12.8683	5.51605	3.85804	7.11557
LIPG	1575.21	5.90302	1.39843	4.22117	2.43041e-05	0.00143694	3098.56	51.8545	2744.15	900.182	5651.35	2.36402	143.712	9.48743
IL15	185.16	3.47178	1.11605	3.11077	0.00186603	0.036005	339.621	30.6986	290.513	481.707	246.643	2.36402	72.3383	17.3936
PLAU	3898.3	6.02095	1.36926	4.39723	1.09639e-05	0.000751423	7678.29	118.311	1297.88	19525.8	2211.21	31.5203	302.856	20.5561
IL7R	616.547	7.84702	1.37602	5.70269	1.17931e-08	2.66402e-06	1227.69	5.4076	967.119	1813.01	902.929	0	15.4322	0.790619
CD274	655.508	4.1687	1.3473	3.09412	0.00197401	0.037514	1241.89	69.1255	144.628	2590.18	990.862	12.6081	181.328	13.4405
RAET1L	20.4687	2.83164	0.942689	3.00379	0.00266641	0.0464005	35.8231	5.11429	50.3053	36.7891	20.3749	3.15203	10.6096	1.58124
IGHD	21.918	7.17021	2.25896	3.17412	0.0015029	0.0311306	43.5725	0.26354	103.126	27.5918	0	0	0	0.790619
IGLC3	50.9934	8.39336	2.28222	3.67771	0.000235336	0.00816686	101.665	0.321504	84.2614	220.734	0	0	0.964511	0
CD86	10.4381	4.57473	1.27825	3.57889	0.00034505	0.0106747	20.0285	0.847712	10.0611	10.3469	39.6774	0.788007	0.964511	0.790619
BTN3A3	549.136	3.49133	0.936255	3.72903	0.000192216	0.00694209	1008.54	89.7367	825.007	1070.33	1130.27	11.0321	142.748	115.43
PDCD1LG2	114.419	5.5641	1.15202	4.82986	1.36629e-06	0.000134633	224.046	4.79279	31.4408	438.02	202.676	3.15203	9.64511	1.58124
GPRC5B	463.291	3.82449	0.981349	3.89718	9.73206e-05	0.00419126	865.439	61.143	970.892	426.523	1198.9	73.2846	102.238	7.90619
ANTXR2	1995.01	6.37054	1.4004	4.54909	5.38783e-06	0.000422717	3942.37	47.6508	83.0037	10297.5	1446.62	15.7601	52.0836	75.1088
NRROS	79.2105	5.07968	1.33578	3.80278	0.00014308	0.0056073	153.86	4.56094	90.5495	366.741	4.28945	3.15203	5.78706	4.74371
MBP	2784.09	5.86394	1.08482	5.40543	6.46532e-08	1.05314e-05	5474.24	93.9325	2403.34	9862.92	4156.47	184.394	9.64511	87.7587
PLAT	3838.4	6.69699	1.47432	4.54244	5.56074e-06	0.000432311	7603.54	73.2651	121.99	19101.6	3587.05	165.481	33.7579	20.5561
TNFRSF10D	502.43	7.79774	1.02514	7.60649	2.81635e-14	2.80989e-11	1000.36	4.50036	329.5	2301.62	369.965	5.51605	4.82255	3.16248
FGFBP1	622.7	7.0314	1.55478	4.52244	6.11316e-06	0.000463226	1235.92	9.47488	2708.94	6.89795	991.935	1.57601	17.3612	9.48743
